# Supplementary material for: 1,3,5,7-Tetra­bromo­adamantane
Source: Acta Crystallogr Sect E Struct Rep Online. 2011 Jan 8;67(Pt 2):o286. doi: 10.1107/S1600536810054474 (PMC3051524; doi:10.1107/S1600536810054474)
Supplement: Supplementary file 1 [file e-67-0o286-sup1.cif]

##############################################################################
###                                                                        ###
###        Electronic paper (Acta Crystallographica Section E)             ###
###                                                                        ###
##############################################################################
#                                                                            #
# This CIF contains the data in a paper accepted for publication in Acta     #
# Crystallographica Section E. It conforms to the requirements of Notes      #
# for Authors for Section E, and has been peer reviewed under the auspices   #
# of the IUCr Commission on Journals.                                        #
#                                                                            #
# Full details of the Crystallographic Information File format               #
# are given in the paper "The Crystallographic Information File (CIF):       #
# a New Standard Archive File for Crystallography" by S. R. Hall, F. H.      #
# Allen and I. D. Brown [Acta Cryst. (1991), A47, 655-685].                  #
#                                                                            #
# The current version of the core CIF dictionary is obtainable from          #
# ftp://ftp.iucr.org/pub/cif_core.dic. The current version number is 2.4.    #
#                                                                            #
# Software is freely available for graphical display of the structure(s) in  #
# this CIF.  For information consult the CIF home page http://www.iucr.org/  #
# cif/home.html                                                              #
#                                                                            #
# This file may be used for bona fide research purposes within the           #
# scientific community so long as proper attribution is given to the journal # 
# article from which it was obtained.                                        #
#                                                                            #
##############################################################################
                                             
data_I
_audit_creation_method     SHELXL-97
_chemical_name_systematic
;
1,3,5,7-Tetrabromoadamantane
;
_chemical_name_common     ?
_chemical_formula_moiety     'C10 H12 Br4'
_chemical_formula_sum     'C10 H12 Br4'
_chemical_formula_iupac     'C10 H12 Br4'
_chemical_formula_weight     451.84
_chemical_melting_point     ?
_symmetry_cell_setting     monoclinic
_symmetry_space_group_name_H-M     'P 21/n'
_symmetry_space_group_name_Hall     '-P 2yn'
loop_
    _symmetry_equiv_pos_as_xyz
    'x, y, z'
    '-x+1/2, y+1/2, -z+1/2'
    '-x, -y, -z'
    'x-1/2, -y-1/2, z-1/2'
_cell_length_a     11.7669(4)
_cell_length_b     9.0612(3)
_cell_length_c     12.1493(4)
_cell_angle_alpha     90.00
_cell_angle_beta     98.529(2)
_cell_angle_gamma     90.00
_cell_volume     1281.06(7)
_cell_formula_units_Z     4
_cell_measurement_reflns_used     2005
_cell_measurement_theta_min     2.61
_cell_measurement_theta_max     25.88
_cell_measurement_temperature     296(2)
_exptl_crystal_description     block
_exptl_crystal_colour     colourless
_exptl_crystal_size_max     0.35
_exptl_crystal_size_mid     0.32
_exptl_crystal_size_min     0.24
_exptl_crystal_density_diffrn     2.343
_exptl_crystal_density_meas     ?
_exptl_crystal_density_method     'not measured'
_exptl_crystal_F_000     848
_exptl_absorpt_coefficient_mu     12.528
_exptl_absorpt_correction_type     multi-scan
_exptl_absorpt_process_details     '(SADABS; Sheldrick, 2000)'
_exptl_absorpt_correction_T_min     0.0967
_exptl_absorpt_correction_T_max     0.1530
_exptl_special_details
;
;
_diffrn_ambient_temperature     296(2)
_diffrn_radiation_type     MoK\a
_diffrn_radiation_wavelength     0.71073
_diffrn_radiation_source     'fine-focus sealed tube'
_diffrn_radiation_monochromator     graphite
_diffrn_measurement_device_type     'Bruker APEXII CCD'
_diffrn_measurement_method     '\f and \w'
_diffrn_detector_area_resol_mean     ?
_diffrn_reflns_number     7087
_diffrn_reflns_av_R_equivalents     0.0468
_diffrn_reflns_av_sigmaI/netI     0.0464
_diffrn_reflns_theta_min     2.25
_diffrn_reflns_theta_max     25.99
_diffrn_reflns_theta_full     25.99
_diffrn_measured_fraction_theta_max     0.999
_diffrn_measured_fraction_theta_full     0.999
_diffrn_reflns_limit_h_min     -13
_diffrn_reflns_limit_h_max     14
_diffrn_reflns_limit_k_min     -11
_diffrn_reflns_limit_k_max     9
_diffrn_reflns_limit_l_min     -14
_diffrn_reflns_limit_l_max     14
_refine_special_details
;
Refinement of <i>F</i>^2^ against ALL reflections. The weighted <i>R</i>-factor
<i>wR</i> and goodness of fit <i>S</i> are based on <i>F</i>^2^, conventional
<i>R</i>-factors <i>R</i> are based on <i>F</i>, with <i>F</i> set to zero for
negative <i>F</i>^2^. The threshold expression of <i>F</i>^2^ >
\s(<i>F</i>^2^) is used only for calculating <i>R</i>-factors(gt) <i>etc</i>.
and is not relevant to the choice of reflections for refinement.
<i>R</i>-factors based on <i>F</i>^2^ are statistically about twice as large
as those based on <i>F</i>, and <i>R</i>- factors based on ALL data will be
even larger.
;
_reflns_number_total     2511
_reflns_number_gt     1892
_reflns_threshold_expression     I>2sigma(I)
_refine_ls_structure_factor_coef     Fsqd
_refine_ls_matrix_type     full
_refine_ls_R_factor_all     0.0515
_refine_ls_R_factor_gt     0.0333
_refine_ls_wR_factor_gt     0.0705
_refine_ls_wR_factor_ref     0.0766
_refine_ls_goodness_of_fit_ref     1.011
_refine_ls_restrained_S_all     1.011
_refine_ls_number_reflns     2511
_refine_ls_number_parameters     127
_refine_ls_number_restraints     0
_refine_ls_hydrogen_treatment     constr
_refine_ls_weighting_scheme     calc
_refine_ls_weighting_details
         'calc w=1/[\s^2^(Fo^2^)+(0.0333P)^2^+0.4190P] where P=(Fo^2^+2Fc^2^)/3'
_atom_sites_solution_hydrogens     geom
_atom_sites_solution_primary     direct
_atom_sites_solution_secondary     difmap
_refine_ls_shift/su_max     0.001
_refine_ls_shift/su_mean     0.000
_refine_diff_density_max     0.702
_refine_diff_density_min     -0.671
_refine_ls_extinction_method     none
_refine_ls_extinction_coef     ?
loop_
    _atom_type_symbol
    _atom_type_description
    _atom_type_scat_dispersion_real
    _atom_type_scat_dispersion_imag
    _atom_type_scat_source
    'C' 'C' 0.0033 0.0016
                         'International Tables Vol C Tables 4.2.6.8 and 6.1.1.4'
    'H' 'H' 0.0000 0.0000
                         'International Tables Vol C Tables 4.2.6.8 and 6.1.1.4'
    'Br' 'Br' -0.2901 2.4595
                         'International Tables Vol C Tables 4.2.6.8 and 6.1.1.4'
_computing_data_collection     'APEX2 (Bruker, 2007)'
_computing_cell_refinement     'SAINT (Bruker, 2007)'
_computing_data_reduction     'SAINT (Bruker, 2007)'
_computing_structure_solution     'SHELXTL (Sheldrick, 2008)'
_computing_structure_refinement     'SHELXTL (Sheldrick, 2008)'
_computing_molecular_graphics     'SHELXTL (Sheldrick, 2008)'
_computing_publication_material     'SHELXTL (Sheldrick, 2008)'
loop_
    _atom_site_type_symbol
    _atom_site_label
    _atom_site_fract_x
    _atom_site_fract_y
    _atom_site_fract_z
    _atom_site_U_iso_or_equiv
    _atom_site_adp_type
    _atom_site_calc_flag
    _atom_site_refinement_flags
    _atom_site_occupancy
    _atom_site_disorder_assembly
    _atom_site_disorder_group
    Br Br1 1.09687(5) 0.62981(5) 0.32537(5) 0.05014(17) Uani d . 1 . .
    Br Br2 1.16582(4) 0.01485(5) 0.39605(5) 0.05204(18) Uani d . 1 . .
    Br Br3 0.71851(4) 0.26097(6) 0.35978(5) 0.05166(17) Uani d . 1 . .
    Br Br4 0.94466(5) 0.22452(6) -0.02140(4) 0.04818(16) Uani d . 1 . .
    C C1 1.0321(4) 0.4324(5) 0.2896(4) 0.0313(10) Uani d . 1 . .
    C C2 1.1152(4) 0.3177(5) 0.3482(4) 0.0366(11) Uani d . 1 . .
    H H2A 1.1892 0.3251 0.3226 0.044 Uiso calc R 1 . .
    H H2B 1.1262 0.3336 0.4280 0.044 Uiso calc R 1 . .
    C C3 1.0625(3) 0.1664(4) 0.3203(4) 0.0311(10) Uani d . 1 . .
    C C4 0.9471(4) 0.1532(5) 0.3643(4) 0.0365(11) Uani d . 1 . .
    H H4A 0.9144 0.0558 0.3487 0.044 Uiso calc R 1 . .
    H H4B 0.9576 0.1691 0.4441 0.044 Uiso calc R 1 . .
    C C5 0.8681(4) 0.2707(5) 0.3050(4) 0.0335(10) Uani d . 1 . .
    C C6 0.9174(4) 0.4244(5) 0.3321(4) 0.0352(11) Uani d . 1 . .
    H H6A 0.8656 0.4991 0.2963 0.042 Uiso calc R 1 . .
    H H6B 0.9279 0.4411 0.4118 0.042 Uiso calc R 1 . .
    C C7 0.8488(3) 0.2456(5) 0.1789(4) 0.0341(11) Uani d . 1 . .
    H H7A 0.8154 0.1490 0.1614 0.041 Uiso calc R 1 . .
    H H7B 0.7971 0.3198 0.1422 0.041 Uiso calc R 1 . .
    C C8 0.9661(4) 0.2567(4) 0.1403(4) 0.0312(10) Uani d . 1 . .
    C C9 1.0165(4) 0.4106(5) 0.1642(4) 0.0329(10) Uani d . 1 . .
    H H9A 1.0899 0.4188 0.1373 0.039 Uiso calc R 1 . .
    H H9B 0.9650 0.4848 0.1274 0.039 Uiso calc R 1 . .
    C C10 1.0470(4) 0.1384(4) 0.1955(4) 0.0351(11) Uani d . 1 . .
    H H10A 1.1204 0.1438 0.1685 0.042 Uiso calc R 1 . .
    H H10B 1.0145 0.0411 0.1787 0.042 Uiso calc R 1 . .
loop_
    _atom_site_aniso_label
    _atom_site_aniso_U_11
    _atom_site_aniso_U_22
    _atom_site_aniso_U_33
    _atom_site_aniso_U_12
    _atom_site_aniso_U_13
    _atom_site_aniso_U_23
    Br1 0.0643(4) 0.0367(3) 0.0492(3) -0.0179(2) 0.0078(3) -0.0076(2)
    Br2 0.0501(3) 0.0462(3) 0.0589(4) 0.0088(2) 0.0049(3) 0.0190(3)
    Br3 0.0371(3) 0.0639(3) 0.0582(4) -0.0055(2) 0.0214(3) -0.0025(3)
    Br4 0.0573(3) 0.0577(3) 0.0292(3) -0.0008(2) 0.0054(2) -0.0053(2)
    C1 0.033(2) 0.026(2) 0.035(3) -0.0085(18) 0.005(2) -0.004(2)
    C2 0.031(2) 0.046(3) 0.032(3) -0.006(2) 0.002(2) -0.001(2)
    C3 0.030(2) 0.028(2) 0.034(3) 0.0008(18) 0.002(2) 0.007(2)
    C4 0.043(3) 0.039(3) 0.029(3) -0.007(2) 0.009(2) 0.003(2)
    C5 0.030(2) 0.036(2) 0.036(3) -0.0030(19) 0.012(2) -0.002(2)
    C6 0.042(3) 0.032(2) 0.032(3) 0.000(2) 0.005(2) -0.007(2)
    C7 0.029(2) 0.037(2) 0.036(3) -0.0058(19) 0.006(2) -0.001(2)
    C8 0.038(2) 0.034(2) 0.020(2) -0.0029(19) -0.001(2) -0.0001(19)
    C9 0.036(2) 0.034(2) 0.028(2) -0.0040(19) 0.005(2) 0.003(2)
    C10 0.037(2) 0.031(2) 0.039(3) -0.0036(19) 0.010(2) -0.004(2)
_geom_special_details
;
All e.s.d.'s (except the e.s.d. in the dihedral angle between two l.s. planes)
are estimated using the full covariance matrix. The cell e.s.d.'s are taken
into account individually in the estimation of e.s.d.'s in distances, angles
and torsion angles; correlations between e.s.d.'s in cell parameters are only
used when they are defined by crystal symmetry. An approximate (isotropic)
treatment of cell e.s.d.'s is used for estimating e.s.d.'s involving l.s.
planes.
;
loop_
    _geom_bond_atom_site_label_1
    _geom_bond_atom_site_label_2
    _geom_bond_site_symmetry_2
    _geom_bond_distance
    _geom_bond_publ_flag
    Br1 C1 . 1.967(4) ?
    Br2 C3 . 1.969(4) ?
    Br3 C5 . 1.974(4) ?
    Br4 C8 . 1.964(4) ?
    C1 C6 . 1.517(5) ?
    C1 C9 . 1.520(6) ?
    C1 C2 . 1.529(6) ?
    C2 C3 . 1.522(6) ?
    C2 H2A . 0.9700 ?
    C2 H2B . 0.9700 ?
    C3 C10 . 1.522(6) ?
    C3 C4 . 1.537(6) ?
    C4 C5 . 1.522(6) ?
    C4 H4A . 0.9700 ?
    C4 H4B . 0.9700 ?
    C5 C6 . 1.526(6) ?
    C5 C7 . 1.532(6) ?
    C6 H6A . 0.9700 ?
    C6 H6B . 0.9700 ?
    C7 C8 . 1.525(6) ?
    C7 H7A . 0.9700 ?
    C7 H7B . 0.9700 ?
    C8 C10 . 1.522(6) ?
    C8 C9 . 1.527(6) ?
    C9 H9A . 0.9700 ?
    C9 H9B . 0.9700 ?
    C10 H10A . 0.9700 ?
    C10 H10B . 0.9700 ?
loop_
    _geom_angle_atom_site_label_1
    _geom_angle_atom_site_label_2
    _geom_angle_atom_site_label_3
    _geom_angle_site_symmetry_1
    _geom_angle_site_symmetry_3
    _geom_angle
    _geom_angle_publ_flag
    C6 C1 C9 . . 110.7(4) ?
    C6 C1 C2 . . 110.4(4) ?
    C9 C1 C2 . . 110.6(3) ?
    C6 C1 Br1 . . 107.6(3) ?
    C9 C1 Br1 . . 109.0(3) ?
    C2 C1 Br1 . . 108.4(3) ?
    C3 C2 C1 . . 107.3(3) ?
    C3 C2 H2A . . 110.3 ?
    C1 C2 H2A . . 110.3 ?
    C3 C2 H2B . . 110.3 ?
    C1 C2 H2B . . 110.3 ?
    H2A C2 H2B . . 108.5 ?
    C2 C3 C10 . . 110.9(4) ?
    C2 C3 C4 . . 110.1(3) ?
    C10 C3 C4 . . 110.6(4) ?
    C2 C3 Br2 . . 108.7(3) ?
    C10 C3 Br2 . . 108.9(3) ?
    C4 C3 Br2 . . 107.4(3) ?
    C5 C4 C3 . . 106.9(3) ?
    C5 C4 H4A . . 110.3 ?
    C3 C4 H4A . . 110.3 ?
    C5 C4 H4B . . 110.3 ?
    C3 C4 H4B . . 110.3 ?
    H4A C4 H4B . . 108.6 ?
    C4 C5 C6 . . 110.5(4) ?
    C4 C5 C7 . . 111.1(3) ?
    C6 C5 C7 . . 110.3(4) ?
    C4 C5 Br3 . . 108.8(3) ?
    C6 C5 Br3 . . 107.3(3) ?
    C7 C5 Br3 . . 108.9(3) ?
    C1 C6 C5 . . 107.4(3) ?
    C1 C6 H6A . . 110.2 ?
    C5 C6 H6A . . 110.2 ?
    C1 C6 H6B . . 110.2 ?
    C5 C6 H6B . . 110.2 ?
    H6A C6 H6B . . 108.5 ?
    C8 C7 C5 . . 107.0(3) ?
    C8 C7 H7A . . 110.3 ?
    C5 C7 H7A . . 110.3 ?
    C8 C7 H7B . . 110.3 ?
    C5 C7 H7B . . 110.3 ?
    H7A C7 H7B . . 108.6 ?
    C10 C8 C7 . . 110.7(3) ?
    C10 C8 C9 . . 111.0(3) ?
    C7 C8 C9 . . 110.2(3) ?
    C10 C8 Br4 . . 108.4(3) ?
    C7 C8 Br4 . . 108.1(3) ?
    C9 C8 Br4 . . 108.3(3) ?
    C1 C9 C8 . . 107.2(3) ?
    C1 C9 H9A . . 110.3 ?
    C8 C9 H9A . . 110.3 ?
    C1 C9 H9B . . 110.3 ?
    C8 C9 H9B . . 110.3 ?
    H9A C9 H9B . . 108.5 ?
    C8 C10 C3 . . 107.3(3) ?
    C8 C10 H10A . . 110.3 ?
    C3 C10 H10A . . 110.3 ?
    C8 C10 H10B . . 110.3 ?
    C3 C10 H10B . . 110.3 ?
    H10A C10 H10B . . 108.5 ?
loop_
    _geom_torsion_atom_site_label_1
    _geom_torsion_atom_site_label_2
    _geom_torsion_atom_site_label_3
    _geom_torsion_atom_site_label_4
    _geom_torsion_site_symmetry_1
    _geom_torsion_site_symmetry_2
    _geom_torsion_site_symmetry_3
    _geom_torsion_site_symmetry_4
    _geom_torsion
    _geom_torsion_publ_flag
    C6 C1 C2 C3 . . . . 61.7(5) ?
    C9 C1 C2 C3 . . . . -61.2(4) ?
    Br1 C1 C2 C3 . . . . 179.3(3) ?
    C1 C2 C3 C10 . . . . 61.1(4) ?
    C1 C2 C3 C4 . . . . -61.7(5) ?
    C1 C2 C3 Br2 . . . . -179.2(3) ?
    C2 C3 C4 C5 . . . . 61.8(5) ?
    C10 C3 C4 C5 . . . . -61.2(4) ?
    Br2 C3 C4 C5 . . . . -179.9(3) ?
    C3 C4 C5 C6 . . . . -61.7(4) ?
    C3 C4 C5 C7 . . . . 61.0(4) ?
    C3 C4 C5 Br3 . . . . -179.2(3) ?
    C9 C1 C6 C5 . . . . 61.4(5) ?
    C2 C1 C6 C5 . . . . -61.4(5) ?
    Br1 C1 C6 C5 . . . . -179.6(3) ?
    C4 C5 C6 C1 . . . . 61.8(5) ?
    C7 C5 C6 C1 . . . . -61.3(4) ?
    Br3 C5 C6 C1 . . . . -179.7(3) ?
    C4 C5 C7 C8 . . . . -61.2(4) ?
    C6 C5 C7 C8 . . . . 61.6(4) ?
    Br3 C5 C7 C8 . . . . 179.0(3) ?
    C5 C7 C8 C10 . . . . 61.3(4) ?
    C5 C7 C8 C9 . . . . -61.9(4) ?
    C5 C7 C8 Br4 . . . . 179.8(3) ?
    C6 C1 C9 C8 . . . . -61.7(4) ?
    C2 C1 C9 C8 . . . . 61.1(4) ?
    Br1 C1 C9 C8 . . . . -179.9(3) ?
    C10 C8 C9 C1 . . . . -61.1(4) ?
    C7 C8 C9 C1 . . . . 61.9(4) ?
    Br4 C8 C9 C1 . . . . 180.0(3) ?
    C7 C8 C10 C3 . . . . -62.0(4) ?
    C9 C8 C10 C3 . . . . 60.8(4) ?
    Br4 C8 C10 C3 . . . . 179.7(3) ?
    C2 C3 C10 C8 . . . . -60.8(4) ?
    C4 C3 C10 C8 . . . . 61.7(4) ?
    Br2 C3 C10 C8 . . . . 179.5(3) ?
data_global
_journal_date_recd_electronic     2010-12-01
_journal_date_accepted     2010-12-28
_journal_name_full     'Acta Crystallographica, Section E'
_journal_year     2011
_journal_volume     67
_journal_issue      2
_journal_page_first     o286
_journal_page_last     o286
_journal_paper_category     QO
_journal_coeditor_code     XU5115
_publ_contact_author_name     'Tai-Bao Wei'
_publ_contact_author_address
;
College of Chemistry and Chemical Engineering,
Key laboratory of Eco-Environment-Related polymer materials of Ministry of
Education,
Gansu Key Laboratory of Polymer Materials,
Northwest Normal University,
Lanzhou 730070,
People's Republic of China.
;
_publ_contact_author_email     'weitaibao@126.com'
_publ_contact_author_fax     '0931-7970394'
_publ_contact_author_phone     '+0931-7970394'
_publ_section_title
;
1,3,5,7-Tetrabromoadamantane
;
loop_
    _publ_author_name
    _publ_author_address
    'You-Ming Zhang'
;
Department of Chemistry,
Provincial Key Laboratory of Characteristic Resources Utilization of
Gansu Corridor,
Hexi University,
Zhangye 734000,
People's Republic of China
and
College of Chemistry and Chemical Engineering,
Key Laboratory of Eco-Environment-Related Polymer Materials of Ministry of
Education,
Gansu Key Laboratory of Polymer Materials,
Northwest Normal University,
Lanzhou 730070,
People's Republic of China
;
    'Cheng Cao'
;
Department of Chemistry,
Provincial Key Laboratory of Characteristic Resources Utilization of
Gansu Corridor,
Hexi University,
Zhangye 734000,
People's Republic of China
and
College of Chemistry and Chemical Engineering,
Key Laboratory of Eco-Environment-Related Polymer Materials of Ministry of
Education,
Gansu Key Laboratory of Polymer Materials,
Northwest Normal University,
Lanzhou 730070,
People's Republic of China
;
    'Yan-Yun Lu'
;
College of Chemistry and Chemical Engineering,
Key Laboratory of Eco-Environment-Related Polymer Materials of Ministry of
Education,
Gansu Key Laboratory of Polymer Materials,
Northwest Normal University,
Lanzhou 730070,
People's Republic of China
;
    'Qin-Sheng Zhang'
;
College of Chemistry and Chemical Engineering,
Key Laboratory of Eco-Environment-Related Polymer Materials of Ministry of
Education,
Gansu Key Laboratory of Polymer Materials,
Northwest Normal University,
Lanzhou 730070,
People's Republic of China
;
    'Tai-Bao Wei'
;
College of Chemistry and Chemical Engineering,
Key Laboratory of Eco-Environment-Related Polymer Materials of Ministry of
Education,
Gansu Key Laboratory of Polymer Materials,
Northwest Normal University,
Lanzhou 730070,
People's Republic of China
;
