# Supplementary material for: 1,3,5,7-Tetra­bromo­adamantane
Source: Acta Crystallogr Sect E Struct Rep Online. 2011 Jan 8;67(Pt 2):o286. doi: 10.1107/S1600536810054474 (PMC3051524; doi:10.1107/S1600536810054474)
Supplement: Supplementary file 2 [file e-67-0o286-Isup2.hkl]

# 
# h,k,l, Fc-squared, Fo-squared, sigma(Fo-squared) and status flag 
# 
data_I
_shelx_title ' P21n in P2(1)/n' 
_shelx_refln_list_code          4 
_shelx_F_calc_maximum      323.85 
_exptl_crystal_F_000       848.00 
_reflns_d_resolution_high  0.8109 
 
loop_ 
 _symmetry_equiv_pos_as_xyz 
 'x, y, z' 
 '-x+1/2, y+1/2, -z+1/2' 
 '-x, -y, -z' 
 'x-1/2, -y-1/2, z-1/2' 
 
_cell_length_a    11.7669 
_cell_length_b     9.0612 
_cell_length_c    12.1493 
_cell_angle_alpha  90.000 
_cell_angle_beta   98.529 
_cell_angle_gamma  90.000 
 
_shelx_F_squared_multiplier     1.000 
 
loop_ 
 _refln_index_h 
 _refln_index_k 
 _refln_index_l 
 _refln_F_squared_calc 
 _refln_F_squared_meas 
 _refln_F_squared_sigma 
 _refln_observed_status 
   4   0   0     2161.73     2281.03     55.71 o 
   6   0   0     2894.12     2988.82     92.90 o 
   8   0   0     5121.87     4927.80    248.06 o 
  10   0   0      385.39      313.26     39.69 o 
  12   0   0      109.18       47.20     60.26 o 
  14   0   0       72.61       30.13     78.33 o 
   1   1   0      317.04      334.14     13.56 o 
   2   1   0    14939.33    15522.62    259.07 o 
   3   1   0     8121.91     8300.21    145.00 o 
   4   1   0    43247.10    42954.56    555.61 o 
   5   1   0    10283.71    10034.26    136.36 o 
   6   1   0     1821.38     2002.97     36.63 o 
   7   1   0      797.60      742.81     29.86 o 
   8   1   0     2455.43     2424.63     53.34 o 
   9   1   0     6436.81     6192.66    123.07 o 
  10   1   0     3036.97     2894.97     86.72 o 
  11   1   0      129.41       97.06     32.46 o 
  12   1   0       77.10       96.99     50.72 o 
  13   1   0      149.37      165.62     53.44 o 
  14   1   0      149.07      194.58     56.37 o 
   0   2   0    28940.07    28728.19    601.91 o 
   1   2   0     8039.40     8743.14    144.12 o 
   2   2   0      828.96      721.17     26.24 o 
   3   2   0     4019.38     4174.37    101.47 o 
   4   2   0    10189.78    10422.73    231.49 o 
   5   2   0      373.76      397.71     20.58 o 
   6   2   0    17042.78    16355.49    256.78 o 
   7   2   0     3084.68     3032.80     68.38 o 
   8   2   0      435.67      431.96     24.86 o 
   9   2   0     1822.07     1700.48     81.01 o 
  10   2   0        8.28       12.56     28.20 o 
  11   2   0       17.10       65.20     31.75 o 
  12   2   0     3418.33     3326.91    171.91 o 
  13   2   0      166.17      193.44     52.16 o 
  14   2   0      832.50      920.82     75.63 o 
   1   3   0     1384.27     1432.95     36.87 o 
   2   3   0       31.38       41.88      8.44 o 
   3   3   0    19980.12    20501.94    364.68 o 
   4   3   0     6284.41     6495.12    182.93 o 
   5   3   0     1148.01     1284.35     32.25 o 
   6   3   0      596.11      630.40     21.15 o 
   7   3   0     3019.35     3046.93     63.78 o 
   8   3   0    16689.46    16144.98    544.74 o 
   9   3   0       12.08        3.81     24.25 o 
  10   3   0     1458.20     1524.49     56.96 o 
  11   3   0     2134.69     2095.86     86.65 o 
  12   3   0        6.52       25.23     35.52 o 
  13   3   0      101.15       31.20     42.55 o 
   0   4   0    17291.27    17214.83    295.31 o 
   1   4   0      549.13      562.34     13.63 o 
   2   4   0    11884.72    12372.73    152.70 o 
   3   4   0     1791.43     1864.19     35.35 o 
   4   4   0     3891.74     3768.41     60.72 o 
   5   4   0      127.10      159.00     14.79 o 
   6   4   0     5414.61     5349.39    235.26 o 
   7   4   0      473.52      507.97     28.19 o 
   8   4   0     1604.89     1646.54     47.63 o 
   9   4   0        1.68       -6.22     24.30 o 
  10   4   0     2607.64     2518.86     74.94 o 
  11   4   0      343.46      406.64     48.75 o 
  12   4   0      149.30      175.02     52.62 o 
  13   4   0        8.27       -8.61     51.71 o 
   1   5   0    17105.31    17195.37    210.45 o 
   2   5   0     2087.76     2042.94     31.81 o 
   3   5   0     2360.05     2277.65     48.74 o 
   4   5   0     5255.89     5154.10     80.57 o 
   5   5   0       14.12       11.05     16.67 o 
   6   5   0      127.74      123.67     20.87 o 
   7   5   0      501.84      505.53     41.51 o 
   8   5   0     3770.37     3556.66     88.97 o 
   9   5   0      566.85      611.08     53.37 o 
  10   5   0      110.50      112.87     37.73 o 
  11   5   0       16.52      -13.63     48.18 o 
  12   5   0      112.99       89.81     53.90 o 
   0   6   0      773.09      780.59     31.15 o 
   1   6   0       10.67       12.85     14.34 o 
   2   6   0        2.30        6.66     18.42 o 
   3   6   0    12079.39    12281.08    195.01 o 
   4   6   0     4058.24     3985.25     77.24 o 
   5   6   0     2621.30     2628.14     61.45 o 
   6   6   0     1333.68     1281.68     51.29 o 
   7   6   0     1202.04     1133.51     49.18 o 
   8   6   0      192.07      132.20     35.82 o 
   9   6   0       54.55       77.96     42.22 o 
  10   6   0       66.62       35.82     41.67 o 
  11   6   0        7.58       24.12     50.47 o 
  12   6   0      907.40      887.84     69.95 o 
   1   7   0      782.00      750.78     30.15 o 
   2   7   0     4353.36     4210.43     96.25 o 
   3   7   0      544.04      559.21     28.29 o 
   4   7   0      653.02      698.41     33.52 o 
   5   7   0     1345.16     1295.60     50.64 o 
   6   7   0     1062.14     1009.69     47.76 o 
   7   7   0     3293.47     3295.23     88.95 o 
   8   7   0      697.94      675.67     48.41 o 
   9   7   0      659.09      584.64     51.53 o 
  10   7   0      457.69      458.28     70.14 o 
  11   7   0        5.29       -5.15     46.41 o 
   0   8   0    10901.92    10243.49    238.36 o 
   1   8   0      398.25      397.48     35.30 o 
   2   8   0      327.52      353.20     37.26 o 
   3   8   0     1925.90     1894.38     67.45 o 
   4   8   0      706.91      857.39     48.82 o 
   5   8   0      243.32      258.95     54.73 o 
   6   8   0       98.84       87.20     68.29 o 
   7   8   0      982.40      880.54     79.34 o 
   8   8   0        4.30       -7.10     40.34 o 
   9   8   0       34.52        0.09     45.08 o 
  10   8   0        3.77        7.65     47.74 o 
   1   9   0      315.64      344.80     54.87 o 
   2   9   0      124.82      130.26     38.99 o 
   3   9   0       47.69       21.54     37.61 o 
   4   9   0     2491.25     2370.01    101.23 o 
   5   9   0      697.82      786.65    116.50 o 
   6   9   0      335.87      340.05     62.05 o 
   7   9   0      106.42       75.87     62.35 o 
   8   9   0       64.24       64.87     66.31 o 
   0  10   0      276.53      206.88     81.35 o 
   1  10   0     1344.21     1168.89     86.02 o 
   2  10   0       41.99       17.98     55.73 o 
   3  10   0       25.58       14.97     41.91 o 
   4  10   0      205.47      237.02     90.89 o 
   5  10   0      425.62      386.48     68.29 o 
   6  10   0      491.45      504.30     78.55 o 
   1  11   0       18.29       71.49     66.63 o 
   2  11   0        1.84       43.50     97.41 o 
 -13   0   1     1751.16     1705.26    120.51 o 
 -11   0   1     7143.15     6925.47    244.04 o 
  -9   0   1       13.21       41.84     26.45 o 
  -7   0   1     8172.05     7961.21    174.96 o 
  -5   0   1      804.41      954.34     32.64 o 
  -3   0   1   104879.47    99954.89   2004.89 o 
  -1   0   1     1728.91     1680.15     52.22 o 
   3   0   1     3153.18     3524.89     81.66 o 
   5   0   1    10585.88    10938.71    234.29 o 
   7   0   1    10501.88    10230.99    225.79 o 
   9   0   1      749.18      682.51     45.45 o 
  11   0   1     1695.72     1716.30    116.50 o 
  13   0   1     1566.04     1469.25    120.51 o 
 -14   1   1       23.56       -0.31     54.33 o 
 -13   1   1      298.16      289.82     50.77 o 
 -12   1   1     1455.47     1364.81     95.41 o 
 -11   1   1     1046.41     1089.86     46.77 o 
 -10   1   1       23.97       58.65     49.14 o 
  -9   1   1     1996.21     2058.82     56.22 o 
  -8   1   1     5053.67     4920.39     88.71 o 
  -7   1   1    24482.20    24212.84    384.13 o 
  -6   1   1     5709.38     5773.56     90.94 o 
  -5   1   1      545.50      479.56     15.26 o 
  -4   1   1     4594.04     4813.44     76.31 o 
  -3   1   1    29024.51    29647.56    469.82 o 
  -2   1   1     4027.69     3973.86     81.20 o 
  -1   1   1      292.56      377.93     13.06 o 
   0   1   1     1052.26      995.97     24.02 o 
   1   1   1     4703.83     4902.98    175.75 o 
   2   1   1     3679.37     3815.38     98.74 o 
   3   1   1     3628.14     3475.12    105.24 o 
   4   1   1     7350.42     7235.86    131.57 o 
   5   1   1     1578.18     1593.64     39.55 o 
   6   1   1     9936.21     9511.77    132.80 o 
   7   1   1      113.45      139.94     15.85 o 
   8   1   1     1291.08     1200.81     38.07 o 
   9   1   1     5706.24     5459.77    176.41 o 
  10   1   1     2521.57     2357.65     69.93 o 
  11   1   1     1039.10     1183.14     67.49 o 
  12   1   1        8.20       87.22     48.21 o 
  13   1   1       73.43       71.77     52.19 o 
  14   1   1        2.41       20.29     56.76 o 
 -14   2   1        8.83      -29.05     53.29 o 
 -13   2   1      480.42      399.86     58.02 o 
 -12   2   1      266.61      231.79     37.83 o 
 -11   2   1     1461.70     1379.50     76.84 o 
 -10   2   1       41.62       34.20     30.55 o 
  -9   2   1     3462.53     3397.87    127.49 o 
  -8   2   1      310.35      284.22     24.21 o 
  -7   2   1     8057.77     8276.16    195.54 o 
  -6   2   1     2892.44     2848.58     61.16 o 
  -5   2   1     9640.67     9804.65    135.75 o 
  -4   2   1      544.20      588.98     25.51 o 
  -3   2   1      129.48      172.78      8.68 o 
  -2   2   1    12091.71    12658.72    190.98 o 
  -1   2   1       55.55       65.87      8.62 o 
   0   2   1     8142.52     8577.44    119.27 o 
   1   2   1    98195.46    89506.59   1933.76 o 
   2   2   1     1211.54     1323.43     30.79 o 
   3   2   1    20256.34    19922.39    326.04 o 
   4   2   1    11771.71    11565.90    289.76 o 
   5   2   1     1427.77     1425.50     35.40 o 
   6   2   1     2056.47     1957.30     86.97 o 
   7   2   1      398.37      373.50     36.07 o 
   8   2   1        8.67        6.43     20.79 o 
   9   2   1      793.90      808.01     68.54 o 
  10   2   1      832.51      878.91     44.32 o 
  11   2   1      421.52      456.39     40.81 o 
  12   2   1       61.79      106.26     41.73 o 
  13   2   1       72.29      131.73     44.99 o 
 -13   3   1      108.40      141.71     40.25 o 
 -12   3   1        1.89       15.29     39.71 o 
 -11   3   1       72.33       28.13     30.49 o 
 -10   3   1       25.89       34.40     29.05 o 
  -9   3   1        7.49       -9.44     21.78 o 
  -8   3   1       84.84       92.52     20.30 o 
  -7   3   1     4717.12     4648.83    140.46 o 
  -6   3   1     1509.35     1553.79     33.92 o 
  -5   3   1     1934.65     2136.95     41.66 o 
  -4   3   1      646.12      688.02     20.33 o 
  -3   3   1    23026.11    23383.46    342.98 o 
  -2   3   1    17019.92    17856.49    269.05 o 
  -1   3   1      835.23      846.82     21.37 o 
   0   3   1    29473.06    29961.41    366.98 o 
   1   3   1      140.63      161.44      9.56 o 
   2   3   1    11056.23    11586.50    158.49 o 
   3   3   1    26980.28    27449.84    510.28 o 
   4   3   1     5811.54     6108.25    130.98 o 
   5   3   1    23513.74    22882.99    706.36 o 
   6   3   1       20.85       43.79     17.89 o 
   7   3   1     1245.39     1386.79     49.40 o 
   8   3   1     2032.27     1975.56     53.63 o 
   9   3   1       61.18       60.94     27.68 o 
  10   3   1      709.68      697.94     42.89 o 
  11   3   1     1309.22     1182.03     55.51 o 
  12   3   1      455.98      485.08     47.50 o 
  13   3   1      116.35       45.44     44.49 o 
 -13   4   1       79.77      103.74     54.04 o 
 -12   4   1        5.47       18.44     46.02 o 
 -11   4   1     4277.22     4284.81    519.21 o 
 -10   4   1       97.76       82.92     34.46 o 
  -9   4   1     2207.09     2153.58     56.81 o 
  -8   4   1        3.14       16.42     20.73 o 
  -7   4   1      772.97      830.93     32.10 o 
  -6   4   1       17.81       39.78     14.94 o 
  -5   4   1     7274.08     7267.48    169.16 o 
  -4   4   1     6245.91     6444.52    135.06 o 
  -3   4   1      439.83      410.19     15.81 o 
  -2   4   1     2913.64     3183.37     38.59 o 
  -1   4   1       13.79       15.24      8.44 o 
   0   4   1        8.69       17.51      8.48 o 
   1   4   1    26653.54    27336.48    363.10 o 
   2   4   1     4278.45     4862.13     73.62 o 
   3   4   1     8378.54     8781.47    193.11 o 
   4   4   1     3009.36     2848.65     76.58 o 
   5   4   1      849.21      869.33     27.25 o 
   6   4   1     1426.49     1417.48     52.89 o 
   7   4   1    22700.95    21395.88   1010.19 o 
   8   4   1      153.52      118.03     25.89 o 
   9   4   1      233.45      232.35     29.67 o 
  10   4   1        0.33       15.22     38.31 o 
  11   4   1       50.41       72.01     37.80 o 
  12   4   1      339.01      417.03     60.16 o 
  13   4   1      135.09       97.59     56.94 o 
 -12   5   1      195.50      214.13     50.33 o 
 -11   5   1      216.89      266.95     48.71 o 
 -10   5   1      233.13      264.06     45.20 o 
  -9   5   1      259.54      190.66     41.22 o 
  -8   5   1      126.81      180.64     54.89 o 
  -7   5   1     5024.89     4806.85    126.50 o 
  -6   5   1     3692.81     3639.27    102.34 o 
  -5   5   1     2326.17     2265.61     51.29 o 
  -4   5   1     3410.70     3479.14     67.21 o 
  -3   5   1     7074.34     7206.89     93.84 o 
  -2   5   1    11488.20    11088.72    160.03 o 
  -1   5   1     3893.93     3836.78     54.33 o 
   0   5   1       85.52      114.99     13.01 o 
   1   5   1      977.47      962.34     26.16 o 
   2   5   1      805.93      897.42     26.06 o 
   3   5   1     9539.78     9883.45    185.63 o 
   4   5   1     1875.37     1793.43     44.94 o 
   5   5   1     4373.17     4381.52    102.63 o 
   6   5   1      210.97      253.04     28.27 o 
   7   5   1        9.99      -18.36     22.88 o 
   8   5   1      939.17      897.14     53.10 o 
   9   5   1       80.67       89.92     34.87 o 
  10   5   1       39.60       91.50     73.31 o 
  11   5   1     2780.08     2517.81    153.65 o 
  12   5   1      936.11      864.36     69.25 o 
 -12   6   1        2.43       -3.96     49.94 o 
 -11   6   1        6.05        9.79     40.30 o 
 -10   6   1     1562.21     1497.63    126.58 o 
  -9   6   1       47.63       33.05     39.75 o 
  -8   6   1     1196.18     1324.03     62.63 o 
  -7   6   1      563.42      548.40     36.85 o 
  -6   6   1     6467.08     6348.56    207.49 o 
  -5   6   1     1144.33     1181.37     40.09 o 
  -4   6   1     1171.87     1189.58     38.29 o 
  -3   6   1      696.92      721.19     29.08 o 
  -2   6   1       78.28      112.47     19.28 o 
  -1   6   1       82.73       94.70     15.14 o 
   0   6   1     6735.26     6889.62    101.83 o 
   1   6   1    22164.49    21647.10    265.12 o 
   2   6   1     2079.88     1941.80     33.42 o 
   3   6   1     1283.53     1290.74     38.26 o 
   4   6   1      142.03      131.81     20.87 o 
   5   6   1      457.50      463.91     31.94 o 
   6   6   1      401.11      423.34     38.71 o 
   7   6   1      373.76      340.01     35.38 o 
   8   6   1     2133.45     1901.45     68.94 o 
   9   6   1      827.89      865.62    102.95 o 
  10   6   1        0.65       33.56     40.98 o 
  11   6   1      463.87      453.35     62.26 o 
 -11   7   1       66.67       65.77     46.62 o 
 -10   7   1     1196.25     1158.74     61.84 o 
  -9   7   1      143.66      193.87     42.54 o 
  -8   7   1     3209.15     3163.35    193.37 o 
  -7   7   1     1082.20     1007.89     48.87 o 
  -6   7   1       49.84       19.70     29.87 o 
  -5   7   1      437.79      517.30     33.34 o 
  -4   7   1     3349.83     3365.91     71.37 o 
  -3   7   1     3290.00     3181.97     67.92 o 
  -2   7   1      126.18      194.87     49.73 o 
  -1   7   1     6453.99     5981.55    105.45 o 
   0   7   1     4095.59     4117.67     78.81 o 
   1   7   1      203.41      232.47     22.77 o 
   2   7   1      180.68      167.55     32.87 o 
   3   7   1      304.84      314.46     33.21 o 
   4   7   1     2076.39     2049.72     65.75 o 
   5   7   1      481.89      563.76     37.91 o 
   6   7   1     1464.45     1486.01     58.35 o 
   7   7   1      191.34      189.79     36.32 o 
   8   7   1       33.25       26.61     40.41 o 
   9   7   1      572.89      527.35     50.56 o 
  10   7   1      245.35      229.33     50.41 o 
  11   7   1       34.47       40.82     57.05 o 
 -10   8   1       66.02       24.71     48.01 o 
  -9   8   1       88.41      112.96     43.04 o 
  -8   8   1      682.47      785.03     64.31 o 
  -7   8   1     1157.40     1134.98     57.63 o 
  -6   8   1      133.75      107.65     46.44 o 
  -5   8   1        2.19       50.25     75.32 o 
  -4   8   1     1927.92     1836.63     68.80 o 
  -3   8   1     4662.39     4578.48    108.90 o 
  -2   8   1       40.20       36.53     30.17 o 
  -1   8   1       37.48       26.23     30.23 o 
   0   8   1     3593.87     3311.15     84.05 o 
   1   8   1      413.63      415.90     47.14 o 
   2   8   1       19.52       12.67     32.09 o 
   3   8   1      538.18      482.27     42.14 o 
   4   8   1     2367.56     2460.76     95.68 o 
   5   8   1     1155.71      931.88     90.38 o 
   6   8   1        4.48       38.24     84.36 o 
   7   8   1       53.99       40.25     75.82 o 
   8   8   1      205.94      320.98    125.53 o 
   9   8   1      464.72      617.90     85.41 o 
  -8   9   1      245.40      334.10     71.70 o 
  -7   9   1     2129.35     2019.26    109.39 o 
  -6   9   1      488.97      463.30     65.28 o 
  -5   9   1        2.39       50.16     49.12 o 
  -4   9   1       10.10       -6.78     36.89 o 
  -3   9   1       28.52       32.81     38.61 o 
  -2   9   1      215.32      274.16     39.28 o 
  -1   9   1      398.13      444.80     41.66 o 
   0   9   1      629.37      580.91     61.07 o 
   1   9   1      337.51      371.38     96.91 o 
   2   9   1      409.29      464.69     42.49 o 
   3   9   1        0.55      -33.40     38.16 o 
   4   9   1      135.34       90.13     53.12 o 
   5   9   1     1428.04     1317.70     84.87 o 
   6   9   1      719.32      724.94     78.18 o 
   7   9   1        2.99      -40.76     63.33 o 
   8   9   1      932.04     1048.60     96.28 o 
  -6  10   1       32.97      168.40     63.25 o 
  -5  10   1      441.16      481.63     77.33 o 
  -4  10   1      154.85       85.50     58.55 o 
  -3  10   1       11.24      105.05     44.10 o 
  -2  10   1     1755.21     1756.85    134.07 o 
  -1  10   1      163.15      153.65     61.07 o 
   0  10   1      869.28      812.76     73.13 o 
   1  10   1      316.24      372.40     68.07 o 
   2  10   1      421.72      400.19     66.37 o 
   3  10   1      816.81      871.39     79.34 o 
   4  10   1     1011.68     1169.48     80.78 o 
   5  10   1       13.02       -3.84     65.76 o 
   6  10   1        7.20       -5.10     66.51 o 
  -2  11   1      151.41      175.05     73.20 o 
  -1  11   1        3.36      -71.44     60.69 o 
   0  11   1      967.17     1029.02     88.31 o 
   1  11   1      545.27      665.22     79.87 o 
   2  11   1      650.80      520.25     78.18 o 
 -14   0   2     1116.58     1286.47    111.47 o 
 -12   0   2       57.55       10.04     54.23 o 
 -10   0   2     4454.65     4201.15    109.25 o 
  -8   0   2        0.88        4.62     21.16 o 
  -6   0   2        9.91       29.29     14.71 o 
  -4   0   2    37741.42    38324.06   1109.72 o 
  -2   0   2    38322.96    37609.02   1084.61 o 
   0   0   2     3579.73     4363.57    138.59 o 
   2   0   2    55000.48    50410.77   1020.87 o 
   4   0   2    10675.27    10644.10    229.66 o 
   6   0   2     1495.44     1448.22     53.91 o 
   8   0   2     9598.36     9227.90    213.66 o 
  10   0   2     1358.90     1267.26     93.40 o 
  12   0   2        8.78      -51.22     67.29 o 
 -14   1   2     1811.50     1909.14     95.03 o 
 -13   1   2       62.14       59.79     42.96 o 
 -12   1   2       89.37       99.42     39.77 o 
 -11   1   2     1946.31     1845.88     59.58 o 
 -10   1   2       61.74       66.55     30.71 o 
  -9   1   2      138.49       88.36     22.13 o 
  -8   1   2     2022.12     2131.93     44.59 o 
  -7   1   2     5744.43     5689.43     90.61 o 
  -6   1   2    16681.02    17225.44    251.12 o 
  -5   1   2     3362.64     3422.51     55.23 o 
  -4   1   2      134.46      148.10     13.12 o 
  -3   1   2     1690.51     1819.78     37.90 o 
  -2   1   2    17583.04    17719.71    302.85 o 
  -1   1   2      487.90      630.16     15.75 o 
   0   1   2    11277.09    11031.00    634.70 o 
   1   1   2    23441.31    21704.41    320.51 o 
   2   1   2     6608.21     6965.02    121.07 o 
   3   1   2     7338.12     7197.59    114.35 o 
   4   1   2    22457.50    21647.44    446.60 o 
   5   1   2     8921.16     8691.75    136.36 o 
   6   1   2     6781.17     6629.10    131.57 o 
   7   1   2     4849.97     4657.03     75.23 o 
   8   1   2        9.41       17.09     22.41 o 
   9   1   2       35.14       47.28     24.37 o 
  10   1   2       48.88       95.58     34.36 o 
  11   1   2      417.76      378.00     42.32 o 
  12   1   2     2474.04     2399.99     84.00 o 
  13   1   2       78.29       82.35     60.36 o 
 -14   2   2       63.06       45.09     69.80 o 
 -13   2   2       47.19       63.16     48.64 o 
 -12   2   2       35.44       32.35     32.06 o 
 -11   2   2      373.45      337.97     33.76 o 
 -10   2   2     8337.06     8490.57    252.70 o 
  -9   2   2     1036.49      989.49     39.54 o 
  -8   2   2     5393.89     5382.50    104.71 o 
  -7   2   2       82.04       67.52     15.69 o 
  -6   2   2    10858.84    11354.56    225.53 o 
  -5   2   2     4985.15     4884.88    103.93 o 
  -4   2   2     1311.92     1317.43     36.04 o 
  -3   2   2    12557.77    12740.67    194.14 o 
  -2   2   2    21979.63    21040.69    314.86 o 
  -1   2   2     2082.92     2161.01     31.67 o 
   0   2   2     1132.90     1134.39     21.75 o 
   1   2   2    21254.69    21080.76    280.90 o 
   2   2   2     6301.33     6740.70    125.42 o 
   3   2   2     4977.04     5181.56     90.02 o 
   4   2   2     1369.85     1408.25     35.54 o 
   5   2   2       66.00       82.56     16.56 o 
   6   2   2      161.87      186.47     20.32 o 
   7   2   2     2587.10     2383.63     66.39 o 
   8   2   2    16032.25    15999.79    567.22 o 
   9   2   2       87.79      113.33     31.50 o 
  10   2   2     1481.64     1555.31     63.90 o 
  11   2   2      134.36      160.18     40.55 o 
  12   2   2      431.82      521.89     58.39 o 
  13   2   2        0.17       -4.74     43.00 o 
 -13   3   2      456.38      482.40     55.88 o 
 -12   3   2      323.94      261.23     46.72 o 
 -11   3   2      457.30      432.29     36.82 o 
 -10   3   2     2149.10     2133.65     62.14 o 
  -9   3   2        2.28       -8.66     22.21 o 
  -8   3   2     1709.30     1628.72     47.40 o 
  -7   3   2      101.65      119.34     15.93 o 
  -6   3   2    12209.95    11814.92    203.33 o 
  -5   3   2     9202.86     9163.54    128.67 o 
  -4   3   2      679.17      721.59     22.13 o 
  -3   3   2    13649.59    13768.61    210.55 o 
  -2   3   2    15438.17    15344.97    273.34 o 
  -1   3   2    26030.90    25882.09    385.62 o 
   0   3   2    16288.26    16966.88    211.71 o 
   1   3   2     3608.35     3771.49     57.91 o 
   2   3   2     1463.13     1377.48     29.18 o 
   3   3   2     4134.83     4318.89     94.65 o 
   4   3   2     7465.29     6832.57    124.23 o 
   5   3   2        0.70        3.97     16.62 o 
   6   3   2      800.34      796.44     45.66 o 
   7   3   2     1947.96     1941.40    101.76 o 
   8   3   2       29.45       31.89     24.70 o 
   9   3   2      286.64      228.27     34.00 o 
  10   3   2      186.27      153.10     37.81 o 
  11   3   2      541.29      545.80     49.81 o 
  12   3   2      949.96      959.99     60.33 o 
  13   3   2      596.02      661.71     72.17 o 
 -13   4   2      141.35      183.07     53.23 o 
 -12   4   2     1170.98     1061.82    115.99 o 
 -11   4   2        4.55       10.61     36.74 o 
 -10   4   2      818.38      864.18     47.91 o 
  -9   4   2       13.21       47.10     27.90 o 
  -8   4   2     4571.30     4444.31    134.31 o 
  -7   4   2     6867.69     6924.01    160.03 o 
  -6   4   2    13592.78    13624.20    189.24 o 
  -5   4   2     2398.93     2341.48     42.68 o 
  -4   4   2    12093.43    11975.45    165.37 o 
  -3   4   2      192.21      182.27     14.84 o 
  -2   4   2     2617.11     2681.37     51.71 o 
  -1   4   2      464.21      480.05     24.50 o 
   0   4   2    14680.91    14660.28    184.73 o 
   1   4   2     2852.73     2972.34     49.44 o 
   2   4   2    11373.73    11968.33    166.94 o 
   3   4   2     6852.13     7453.86    203.98 o 
   4   4   2    23990.09    23401.64    835.55 o 
   5   4   2     1299.54     1212.96     45.37 o 
   6   4   2      922.10      976.90     48.12 o 
   7   4   2      197.16      216.78     27.05 o 
   8   4   2        0.21        3.08     33.92 o 
   9   4   2       11.41       -2.50     31.68 o 
  10   4   2        9.40      -29.29     37.22 o 
  11   4   2      344.06      301.61     45.96 o 
  12   4   2      318.09      248.66     49.95 o 
 -12   5   2        0.73      -20.99     45.03 o 
 -11   5   2       79.08      121.28     40.59 o 
 -10   5   2      455.83      483.81     42.46 o 
  -9   5   2      818.98      888.55     46.65 o 
  -8   5   2       68.04       36.62     27.89 o 
  -7   5   2      196.53      258.61     29.53 o 
  -6   5   2     4082.85     4068.16    105.53 o 
  -5   5   2     3740.56     3703.47    106.25 o 
  -4   5   2     3454.45     3462.85     66.86 o 
  -3   5   2       61.89       66.52     16.34 o 
  -2   5   2     7775.49     7768.70    127.33 o 
  -1   5   2     3771.54     3982.59     72.95 o 
   0   5   2    18070.94    17495.02    355.35 o 
   1   5   2    12257.93    11966.80    155.12 o 
   2   5   2      165.66      196.97     16.54 o 
   3   5   2      175.27      203.44     17.53 o 
   4   5   2     2628.56     2495.94    118.87 o 
   5   5   2     1419.16     1551.51     45.73 o 
   6   5   2       31.69       16.99     24.34 o 
   7   5   2        0.41      -15.99     31.02 o 
   8   5   2     1219.03     1223.51     46.87 o 
   9   5   2     1547.07     1454.76     55.52 o 
  10   5   2      412.43      402.19     54.04 o 
  11   5   2      337.69      407.82     59.33 o 
  12   5   2        5.31       -0.11     55.62 o 
 -12   6   2       89.44       51.54     49.33 o 
 -11   6   2       14.25      -13.13     40.65 o 
 -10   6   2     2634.27     2621.01    102.94 o 
  -9   6   2     1192.48     1145.39     55.67 o 
  -8   6   2      259.72      283.15     36.90 o 
  -7   6   2      922.55      920.77     44.30 o 
  -6   6   2     4079.45     3954.15    131.47 o 
  -5   6   2     1285.46     1330.98     47.69 o 
  -4   6   2      232.70      235.08     23.63 o 
  -3   6   2      203.99      193.86     20.63 o 
  -2   6   2     6073.78     5968.13    103.53 o 
  -1   6   2       43.93       70.87     18.85 o 
   0   6   2       77.17       89.77     21.71 o 
   1   6   2     1005.47     1023.84     32.03 o 
   2   6   2       53.42       32.70     15.19 o 
   3   6   2      436.66      483.15     24.02 o 
   4   6   2       67.76       68.09     19.83 o 
   5   6   2     9636.95     9020.13    376.78 o 
   6   6   2        4.45      -35.50     28.34 o 
   7   6   2      388.18      422.69     39.66 o 
   8   6   2     2833.65     2565.87    120.00 o 
   9   6   2      315.32      294.17     56.32 o 
  10   6   2     1173.93     1134.83     71.32 o 
  11   6   2      310.84      271.47     59.01 o 
 -11   7   2     1505.94     1555.67    106.27 o 
 -10   7   2       61.18       45.84     45.76 o 
  -9   7   2        2.18       28.83     41.06 o 
  -8   7   2       61.49       77.13     37.94 o 
  -7   7   2      951.11      972.11     49.57 o 
  -6   7   2     2472.65     2411.80     60.47 o 
  -5   7   2      637.84      675.89     34.34 o 
  -4   7   2     3007.72     2867.14     64.18 o 
  -3   7   2      339.84      359.29     26.36 o 
  -2   7   2      771.02      775.76     32.63 o 
  -1   7   2      292.58      305.52     23.87 o 
   0   7   2     1053.33     1008.91     32.11 o 
   1   7   2      901.32      896.11     44.76 o 
   2   7   2      790.89      810.32     44.30 o 
   3   7   2     2871.72     2831.62    148.05 o 
   4   7   2     1921.34     1948.64    181.77 o 
   5   7   2     2023.51     2249.32     96.98 o 
   6   7   2       24.06       45.96     33.61 o 
   7   7   2     2059.68     1962.65    123.87 o 
   8   7   2       93.29      110.73     42.60 o 
   9   7   2     1646.06     1649.68    172.48 o 
  10   7   2       46.11       41.29     50.46 o 
 -10   8   2      144.21      143.60     49.28 o 
  -9   8   2      382.26      406.27     51.81 o 
  -8   8   2       94.76       73.35     35.08 o 
  -7   8   2      415.44      490.00     47.55 o 
  -6   8   2      190.99      157.13     37.06 o 
  -5   8   2       26.67       16.76     32.61 o 
  -4   8   2     1270.03     1292.09     56.57 o 
  -3   8   2       37.33      -12.57     31.57 o 
  -2   8   2     3087.98     2983.80    104.89 o 
  -1   8   2      866.49      842.67     44.55 o 
   0   8   2      213.84      181.89     32.87 o 
   1   8   2       52.73       62.09     33.61 o 
   2   8   2     4064.83     3824.55    101.96 o 
   3   8   2      755.47      713.90     47.65 o 
   4   8   2       15.83      -34.19     49.67 o 
   5   8   2      204.50      145.88     52.57 o 
   6   8   2      113.98      214.54     61.52 o 
   7   8   2       71.19       97.71     99.42 o 
   8   8   2      521.96      524.06     75.56 o 
   9   8   2      594.00      576.76     84.52 o 
  -8   9   2       29.73       57.16    100.93 o 
  -7   9   2      505.86      460.32     69.19 o 
  -6   9   2      304.52      328.28     61.10 o 
  -5   9   2        0.14      -81.35     54.23 o 
  -4   9   2      601.69      575.84     48.44 o 
  -3   9   2      633.77      673.68     46.76 o 
  -2   9   2      200.85      182.28     38.13 o 
  -1   9   2      108.74      106.68     36.14 o 
   0   9   2       30.98       19.30     51.45 o 
   1   9   2     2150.18     2325.82    150.64 o 
   2   9   2     3249.75     3037.66    149.66 o 
   3   9   2      357.34      364.30     55.13 o 
   4   9   2      285.91      257.67     60.54 o 
   5   9   2      705.65      797.65     76.69 o 
   6   9   2     1182.01     1199.65    154.16 o 
   7   9   2      117.09      133.76    160.18 o 
   8   9   2        9.27       23.90     71.86 o 
  -6  10   2       86.26       76.52     67.07 o 
  -5  10   2      495.41      575.87     72.36 o 
  -4  10   2       47.58       58.66     67.56 o 
  -3  10   2     2569.46     2275.95     84.66 o 
  -2  10   2        3.96       20.00     59.22 o 
  -1  10   2      347.18      365.97     88.88 o 
   0  10   2      233.92      238.27     62.77 o 
   1  10   2     1762.27     1772.08     97.28 o 
   2  10   2       69.99       73.86     63.61 o 
   3  10   2        1.90       14.23     59.74 o 
   4  10   2       90.49       71.28     60.91 o 
   5  10   2      151.32      184.69     70.18 o 
  -1  11   2      703.26      734.63     86.10 o 
   0  11   2       23.48      -26.30     61.77 o 
   1  11   2       53.10       84.63     72.27 o 
 -13   0   3        2.92      101.43     67.29 o 
 -11   0   3       49.90       70.30     46.20 o 
  -9   0   3     4703.46     4686.04    114.22 o 
  -7   0   3     2436.65     2279.08     61.28 o 
  -5   0   3    82997.03    83184.94   2398.20 o 
  -3   0   3     4464.74     4493.12    139.59 o 
  -1   0   3    66945.55    63180.82   1821.75 o 
   1   0   3    27014.71    25951.07    899.33 o 
   3   0   3      726.71      916.90     62.26 o 
   5   0   3     5498.59     5228.82    129.81 o 
   7   0   3     4723.04     4537.49    155.66 o 
   9   0   3     4560.50     4375.09    125.54 o 
  11   0   3     4008.61     4158.77    172.23 o 
  13   0   3      539.46      666.84    106.45 o 
 -14   1   3      327.97      341.80     65.28 o 
 -13   1   3     1394.66     1435.48     74.47 o 
 -12   1   3       67.25       63.77     41.90 o 
 -11   1   3     2069.38     1998.50     60.49 o 
 -10   1   3     4141.65     4157.05     89.07 o 
  -9   1   3     1862.24     1755.35     54.47 o 
  -8   1   3      434.69      416.94     19.82 o 
  -7   1   3      836.57      778.32     30.44 o 
  -6   1   3     4383.91     4342.93     80.97 o 
  -5   1   3     9613.64     9741.96    208.38 o 
  -4   1   3      320.97      304.35     17.00 o 
  -3   1   3     6421.31     6446.40    119.29 o 
  -2   1   3     4524.65     4401.24     95.49 o 
  -1   1   3    16478.94    17153.21    296.54 o 
   0   1   3     1547.96     1661.02     72.21 o 
   1   1   3    36312.22    33461.43    575.09 o 
   2   1   3    11632.93    11410.27    202.86 o 
   3   1   3     5493.42     5453.52     92.57 o 
   4   1   3     9231.80     8890.93    143.15 o 
   5   1   3    20188.83    19133.53    550.97 o 
   6   1   3     3775.96     3569.71     69.99 o 
   7   1   3     2638.62     2755.80     73.11 o 
   8   1   3     3526.56     3384.55     91.33 o 
   9   1   3      503.06      426.41     39.67 o 
  10   1   3       33.75       32.12     35.76 o 
  11   1   3      325.89      323.34     44.59 o 
  12   1   3        9.15      -32.36     45.03 o 
  13   1   3      209.39      180.00     67.08 o 
 -14   2   3      410.05      466.47     59.54 o 
 -13   2   3      847.70      965.03     63.01 o 
 -12   2   3      260.12      250.70     35.10 o 
 -11   2   3      313.90      299.64     43.64 o 
 -10   2   3       81.35       91.96     26.47 o 
  -9   2   3     2550.70     2377.27     71.45 o 
  -8   2   3     2028.97     2008.66     49.46 o 
  -7   2   3      492.96      530.89     22.08 o 
  -6   2   3     8204.69     8355.94    115.27 o 
  -5   2   3     1733.80     1869.80     44.33 o 
  -4   2   3      868.36      975.53     51.28 o 
  -3   2   3    37154.83    35392.96    527.18 o 
  -2   2   3     6981.04     6968.52    110.18 o 
  -1   2   3     3453.45     3360.36    130.17 o 
   0   2   3      233.64      235.03     13.86 o 
   1   2   3    24112.07    22979.63    342.03 o 
   2   2   3     2457.33     2577.65     59.15 o 
   3   2   3     2642.48     2631.71     95.51 o 
   4   2   3     1068.90      991.53     32.98 o 
   5   2   3    19147.85    17834.08    688.82 o 
   6   2   3      739.19      688.97     31.75 o 
   7   2   3      424.42      390.95     34.44 o 
   8   2   3     1858.43     1771.79    123.74 o 
   9   2   3     2388.33     2206.18    123.85 o 
  10   2   3      288.92      247.51     40.69 o 
  11   2   3       55.22       54.83     42.21 o 
  12   2   3      465.59      518.86     83.48 o 
  13   2   3       13.47      -73.05     48.70 o 
 -13   3   3     2662.49     2782.84    142.61 o 
 -12   3   3       76.64       77.01     64.78 o 
 -11   3   3      117.78       50.46     36.74 o 
 -10   3   3      367.13      341.97     30.97 o 
  -9   3   3        1.32       18.02     23.10 o 
  -8   3   3     3398.48     3413.54     65.60 o 
  -7   3   3     6259.45     6167.10     93.79 o 
  -6   3   3        1.53       17.36     12.77 o 
  -5   3   3     2775.21     2756.05     53.90 o 
  -4   3   3    18637.75    18095.43    275.54 o 
  -3   3   3      839.49      903.42     40.44 o 
  -2   3   3      399.90      398.48     20.45 o 
  -1   3   3       12.54       29.29      7.05 o 
   0   3   3     6850.15     6945.83     99.57 o 
   1   3   3     9359.62     8962.61    126.89 o 
   2   3   3    11795.82    12108.86    241.90 o 
   3   3   3    12705.55    13808.19    301.04 o 
   4   3   3        6.85       16.25     24.50 o 
   5   3   3     7490.89     6954.92    264.69 o 
   6   3   3       28.79       27.16     21.66 o 
   7   3   3      156.03      152.64     25.84 o 
   8   3   3      305.49      321.84     36.50 o 
   9   3   3        1.40      -48.27     32.18 o 
  10   3   3     1936.46     1855.79    131.87 o 
  11   3   3      183.86      166.58     59.62 o 
  12   3   3      207.77       91.40     71.96 o 
  13   3   3      523.16      526.30     59.74 o 
 -13   4   3        7.46       37.14     46.74 o 
 -12   4   3       31.03      -30.16     41.45 o 
 -11   4   3     1242.23     1307.37    202.86 o 
 -10   4   3      159.65      158.42     48.71 o 
  -9   4   3     6651.21     6599.03    158.37 o 
  -8   4   3      310.20      324.69     37.24 o 
  -7   4   3     9543.00     9681.37    231.20 o 
  -6   4   3      568.27      602.54     27.82 o 
  -5   4   3      533.53      498.44     25.89 o 
  -4   4   3      221.49      202.07     14.87 o 
  -3   4   3    13866.56    13666.76    265.92 o 
  -2   4   3     2103.90     2314.71     48.44 o 
  -1   4   3      810.46      779.96     26.54 o 
   0   4   3     4332.99     4450.14     63.71 o 
   1   4   3     4168.11     4428.29     88.63 o 
   2   4   3     1361.71     1444.04     33.85 o 
   3   4   3      320.62      340.55     18.90 o 
   4   4   3      136.15      150.78     17.53 o 
   5   4   3     3780.77     3726.00    264.11 o 
   6   4   3     1638.18     1589.85    104.95 o 
   7   4   3        5.00       -6.48     26.90 o 
   8   4   3      324.27      291.70     33.92 o 
   9   4   3     5428.89     5099.21    172.91 o 
  10   4   3        1.20       -8.62     44.40 o 
  11   4   3      433.79      516.81     61.87 o 
  12   4   3        0.53      -11.58     49.06 o 
 -12   5   3       36.14       65.93     46.08 o 
 -11   5   3      583.28      546.78     50.89 o 
 -10   5   3     1595.30     1636.88     97.03 o 
  -9   5   3      425.05      412.87     39.03 o 
  -8   5   3      109.11      172.44     31.59 o 
  -7   5   3     2340.57     2305.24     79.16 o 
  -6   5   3      393.93      371.51     26.94 o 
  -5   5   3     2239.07     2182.95     51.15 o 
  -4   5   3     3966.56     3913.09     89.22 o 
  -3   5   3     5475.72     5476.08    114.11 o 
  -2   5   3     9029.29     9148.18    149.12 o 
  -1   5   3       52.59       63.20     19.44 o 
   0   5   3     8146.48     8208.62    119.29 o 
   1   5   3     2226.01     2216.06     43.77 o 
   2   5   3       35.88       18.92     14.92 o 
   3   5   3     1263.04     1442.90     52.25 o 
   4   5   3      327.35      322.72     26.60 o 
   5   5   3      838.24      755.48     49.22 o 
   6   5   3      709.33      758.15     56.68 o 
   7   5   3      207.08      218.27     31.60 o 
   8   5   3     3300.90     3092.77    175.25 o 
   9   5   3      655.80      810.02     76.56 o 
  10   5   3       69.29       27.71     43.70 o 
  11   5   3      227.83      352.50     59.56 o 
  12   5   3      159.85      161.55     87.87 o 
 -12   6   3      297.21      287.98     52.73 o 
 -11   6   3       23.45       17.10     57.51 o 
 -10   6   3       27.24      -11.78     38.55 o 
  -9   6   3      559.54      464.34     42.36 o 
  -8   6   3     1374.92     1294.92     59.32 o 
  -7   6   3        0.79       36.34     29.69 o 
  -6   6   3     1550.47     1568.94     57.82 o 
  -5   6   3       37.16       45.19     22.76 o 
  -4   6   3      958.31      943.72     34.91 o 
  -3   6   3     5646.75     5458.72    116.68 o 
  -2   6   3     3904.40     4097.19     94.15 o 
  -1   6   3     4028.54     4067.97     80.08 o 
   0   6   3      327.28      346.49     25.91 o 
   1   6   3      969.59      932.79     36.74 o 
   2   6   3     7721.86     7555.62    163.22 o 
   3   6   3      160.18      202.39     20.63 o 
   4   6   3     5399.33     5449.79    296.58 o 
   5   6   3     3599.07     3560.40    237.58 o 
   6   6   3      103.24       70.25     27.47 o 
   7   6   3      615.40      529.70     43.39 o 
   8   6   3      883.24      841.64     53.16 o 
   9   6   3       46.04       92.28     43.60 o 
  10   6   3        6.87        0.95     49.15 o 
  11   6   3        6.72        8.34     54.70 o 
 -11   7   3      320.91      292.96     73.55 o 
 -10   7   3      110.87       85.48     42.38 o 
  -9   7   3        0.95       -7.31     39.16 o 
  -8   7   3      114.39      131.23     47.03 o 
  -7   7   3       91.40       23.89     31.93 o 
  -6   7   3      744.53      749.82     38.22 o 
  -5   7   3        1.75       -4.17     25.00 o 
  -4   7   3      924.66      957.27     37.95 o 
  -3   7   3     2590.32     2526.21     61.21 o 
  -2   7   3     1230.83     1344.67     77.87 o 
  -1   7   3     1227.43     1275.71     64.22 o 
   0   7   3     1166.07     1145.45     42.01 o 
   1   7   3     6326.45     6277.22    116.09 o 
   2   7   3     6934.53     6946.23    227.55 o 
   3   7   3      175.25      145.49     36.84 o 
   4   7   3     2601.96     2529.60    107.46 o 
   5   7   3     1315.06     1183.10    183.28 o 
   6   7   3     3191.53     3251.43    138.09 o 
   7   7   3      509.33      456.59     68.26 o 
   8   7   3       59.73       16.57     65.45 o 
   9   7   3      317.58      237.51     50.60 o 
  10   7   3        4.08      -31.89     61.76 o 
 -10   8   3       39.29       40.66     38.09 o 
  -9   8   3        6.29       70.02     43.47 o 
  -8   8   3       24.76       40.50     41.66 o 
  -7   8   3      839.02      788.79     51.96 o 
  -6   8   3      338.33      413.91     41.85 o 
  -5   8   3     3763.96     3829.27    131.90 o 
  -4   8   3      281.33      279.58     31.87 o 
  -3   8   3        2.95        0.19     27.34 o 
  -2   8   3     1437.16     1290.48     94.44 o 
  -1   8   3     1163.15     1196.25     53.59 o 
   0   8   3     1254.69     1176.50     51.78 o 
   1   8   3      364.66      454.54     44.66 o 
   2   8   3      201.90      262.63     40.95 o 
   3   8   3      443.62      430.28     58.25 o 
   4   8   3      273.96      230.00     53.76 o 
   5   8   3      276.80      257.17     62.24 o 
   6   8   3     2069.28     2344.95    130.56 o 
   7   8   3      102.16      119.06     63.90 o 
   8   8   3      441.46      546.07     81.35 o 
   9   8   3       54.00       72.69     73.68 o 
  -8   9   3       17.72       34.28     66.92 o 
  -7   9   3      122.51       89.69     58.83 o 
  -6   9   3       83.23       41.26     53.91 o 
  -5   9   3      465.27      494.25     76.49 o 
  -4   9   3      140.44      151.90     40.69 o 
  -3   9   3       17.46       25.35     38.92 o 
  -2   9   3     1318.60     1243.48     57.79 o 
  -1   9   3     1315.72     1326.98    147.55 o 
   0   9   3       11.72       32.30     53.96 o 
   1   9   3      156.02      107.55     57.48 o 
   2   9   3        0.24       -1.93     41.13 o 
   3   9   3     1011.14     1002.13     95.91 o 
   4   9   3       93.89       95.52     55.44 o 
   5   9   3      223.48      210.55     70.18 o 
   6   9   3      149.75      141.88     69.34 o 
   7   9   3      737.86      980.56     91.69 o 
  -6  10   3     2304.56     2398.11    114.49 o 
  -5  10   3      186.59      206.83     63.41 o 
  -4  10   3       53.46       96.08     44.54 o 
  -3  10   3      223.90      263.12     47.42 o 
  -2  10   3      721.59      703.15     54.07 o 
  -1  10   3      217.74      261.37     66.71 o 
   0  10   3        1.79       -5.14     81.35 o 
   1  10   3      276.73      232.59     68.49 o 
   2  10   3        0.43      -67.29     84.36 o 
   3  10   3      410.63      440.88    107.46 o 
   4  10   3      192.86      148.77     69.96 o 
   5  10   3      170.54      263.41     73.94 o 
 -14   0   4      194.09      160.68     78.33 o 
 -12   0   4      120.91      134.57     55.24 o 
 -10   0   4      435.11      427.82     56.24 o 
  -8   0   4     9116.08     9043.65    196.84 o 
  -6   0   4        1.51       60.26     24.10 o 
  -4   0   4    12385.60    11610.76    244.64 o 
  -2   0   4    64432.38    61678.58   1345.79 o 
   0   0   4    34103.55    36165.88   1063.53 o 
   2   0   4     3336.16     3274.15     88.24 o 
   4   0   4     5644.38     5732.11    141.45 o 
   6   0   4     4091.65     4071.36    114.98 o 
   8   0   4     1728.78     1853.60     80.21 o 
  10   0   4     1538.51     1498.83    203.37 o 
  12   0   4       82.69       62.26     93.40 o 
 -14   1   4      119.74      167.15     50.40 o 
 -13   1   4      694.78      681.08     56.76 o 
 -12   1   4     3215.61     3079.76     98.64 o 
 -11   1   4        2.60       38.74     33.48 o 
 -10   1   4     1781.12     1663.23     50.82 o 
  -9   1   4     2236.78     2204.29     56.03 o 
  -8   1   4      352.47      392.09     22.18 o 
  -7   1   4      751.83      780.94     36.84 o 
  -6   1   4    16690.84    15933.91    336.25 o 
  -5   1   4      643.10      705.72     31.31 o 
  -4   1   4      688.66      591.17     56.24 o 
  -3   1   4      866.63      792.70     24.14 o 
  -2   1   4      580.30      610.87     16.97 o 
  -1   1   4     6454.74     6327.18    118.82 o 
   0   1   4     8098.36     7373.04    291.47 o 
   1   1   4     3927.59     3849.20     82.97 o 
   2   1   4    23055.09    22667.81    422.61 o 
   3   1   4    14688.18    14673.90    204.26 o 
   4   1   4     2292.98     2471.74     63.20 o 
   5   1   4     6352.49     5865.93    155.98 o 
   6   1   4     3441.42     3297.95    140.61 o 
   7   1   4      998.98     1020.35     47.67 o 
   8   1   4     1828.28     1820.18     69.25 o 
   9   1   4      709.87      692.47     47.29 o 
  10   1   4      142.04      130.43     64.65 o 
  11   1   4       25.38      -14.12     42.11 o 
  12   1   4      237.45      207.42     51.43 o 
  13   1   4       43.81      126.45     71.77 o 
 -14   2   4      165.60      164.70     72.31 o 
 -13   2   4       15.98       35.28     43.87 o 
 -12   2   4      306.85      402.61     58.49 o 
 -11   2   4      414.78      446.52     56.48 o 
 -10   2   4     4229.02     4139.95    103.60 o 
  -9   2   4      477.64      540.84     26.85 o 
  -8   2   4     2342.01     2328.74     50.80 o 
  -7   2   4      417.15      491.55     52.20 o 
  -6   2   4    11573.64    11508.37    207.43 o 
  -5   2   4     1811.72     1754.16     43.61 o 
  -4   2   4     7852.84     7922.23    144.39 o 
  -3   2   4      263.32      326.65     44.09 o 
  -2   2   4    36686.14    36375.52    503.62 o 
  -1   2   4     7131.12     6879.45    319.33 o 
   0   2   4     2985.19     2942.07     64.92 o 
   1   2   4        0.52       29.83     17.68 o 
   2   2   4      222.26      221.71     18.85 o 
   3   2   4     1456.22     1513.27     43.68 o 
   4   2   4     4232.80     4471.86    105.48 o 
   5   2   4     4634.37     4494.25    136.73 o 
   6   2   4        9.72       12.26     21.99 o 
   7   2   4      414.57      403.33     38.34 o 
   8   2   4     2712.17     2689.47     95.62 o 
   9   2   4     1815.81     1997.55    107.93 o 
  10   2   4      676.03      558.82     51.73 o 
  11   2   4      407.37      481.09    102.03 o 
  12   2   4     1521.27     1447.69     73.39 o 
  13   2   4        4.99      -80.83     53.89 o 
 -13   3   4       38.60       54.92     47.56 o 
 -12   3   4     1120.97     1082.50     61.40 o 
 -11   3   4       31.03       27.62     38.35 o 
 -10   3   4     4854.61     4610.17    353.00 o 
  -9   3   4      475.83      532.54     31.37 o 
  -8   3   4      874.67      805.24     30.26 o 
  -7   3   4     6116.57     6189.89    103.69 o 
  -6   3   4     5189.80     5026.77     99.54 o 
  -5   3   4      605.27      597.58     21.52 o 
  -4   3   4       28.54       20.70     11.03 o 
  -3   3   4     9042.75     8750.22    141.04 o 
  -2   3   4      810.63      826.04     42.03 o 
  -1   3   4     8040.60     8112.54    188.60 o 
   0   3   4     2839.39     3102.22     52.97 o 
   1   3   4     4627.28     4793.34     84.69 o 
   2   3   4    14471.37    14206.42    246.86 o 
   3   3   4       18.83       42.89     18.17 o 
   4   3   4     3744.38     3849.90    162.20 o 
   5   3   4      149.37      132.73     24.19 o 
   6   3   4     4392.35     4230.14    265.70 o 
   7   3   4     1337.01     1365.71    116.11 o 
   8   3   4     4319.28     4227.66    243.50 o 
   9   3   4     2626.91     2657.00    146.92 o 
  10   3   4      124.15       24.66     67.59 o 
  11   3   4      636.02      716.93     67.67 o 
  12   3   4      520.61      537.85     60.51 o 
 -13   4   4       56.47       21.50     47.84 o 
 -12   4   4      575.66      777.38    181.27 o 
 -11   4   4      175.47      228.26     42.61 o 
 -10   4   4      279.41      283.96     39.37 o 
  -9   4   4      106.62       12.95     35.65 o 
  -8   4   4       65.89      111.25     34.38 o 
  -7   4   4       60.48       71.60     22.67 o 
  -6   4   4      227.48      267.00     30.81 o 
  -5   4   4     3232.42     3349.63     80.56 o 
  -4   4   4      685.95      683.87     32.64 o 
  -3   4   4      160.17      181.50     22.25 o 
  -2   4   4     5037.12     5368.51    111.70 o 
  -1   4   4      105.28      133.18     11.84 o 
   0   4   4     1856.63     1794.41     37.20 o 
   1   4   4        3.93       21.16     13.84 o 
   2   4   4    31079.67    29814.34    451.27 o 
   3   4   4      774.38      707.96     27.51 o 
   4   4   4      418.94      432.78     52.33 o 
   5   4   4     1247.70     1241.91    111.61 o 
   6   4   4    13201.92    12948.79    791.16 o 
   7   4   4      273.70      267.49     32.45 o 
   8   4   4      545.12      589.54     66.05 o 
   9   4   4       18.61      -57.37     38.24 o 
  10   4   4      300.02      338.99     47.93 o 
  11   4   4      117.22      104.53     60.81 o 
  12   4   4      163.29      149.27     84.35 o 
 -12   5   4      652.02      561.98     59.54 o 
 -11   5   4        4.39       -5.90     43.96 o 
 -10   5   4     1608.90     1717.91    122.02 o 
  -9   5   4      220.38      266.00     39.60 o 
  -8   5   4      115.61      102.01     29.57 o 
  -7   5   4     1778.05     1711.68     51.02 o 
  -6   5   4       93.88      144.09     27.83 o 
  -5   5   4       64.34      115.46     28.51 o 
  -4   5   4      657.70      590.03     34.78 o 
  -3   5   4    14285.75    14301.50    266.78 o 
  -2   5   4     4013.28     3866.47    110.02 o 
  -1   5   4      104.74      115.75     21.65 o 
   0   5   4      781.13      813.02     30.09 o 
   1   5   4      567.95      593.97     24.10 o 
   2   5   4     3913.43     3932.19     99.38 o 
   3   5   4      963.41      954.17     32.25 o 
   4   5   4       18.32       -0.78     22.98 o 
   5   5   4     2673.54     2801.49    234.56 o 
   6   5   4     7914.47     7961.46    792.17 o 
   7   5   4        1.04      -17.86     31.77 o 
   8   5   4     1230.48     1117.89     51.88 o 
   9   5   4        2.88        0.29     42.07 o 
  10   5   4      743.23      905.05     60.15 o 
  11   5   4      524.49      458.96    107.23 o 
 -12   6   4       69.55      126.50     53.25 o 
 -11   6   4      473.39      473.48     89.88 o 
 -10   6   4      302.20      433.51     48.15 o 
  -9   6   4        2.53      -21.01     34.79 o 
  -8   6   4       53.98       70.08     27.22 o 
  -7   6   4     2364.45     2417.77     92.19 o 
  -6   6   4     2305.63     2392.19     63.63 o 
  -5   6   4     5052.34     5097.61    116.59 o 
  -4   6   4     5029.99     4861.67    194.10 o 
  -3   6   4      502.58      457.74     34.84 o 
  -2   6   4     2522.45     2473.82    106.59 o 
  -1   6   4     1509.27     1496.38     63.06 o 
   0   6   4      670.62      676.57     29.79 o 
   1   6   4    11362.69    11522.15    246.94 o 
   2   6   4      160.55      127.43     28.51 o 
   3   6   4      367.85      418.53     34.26 o 
   4   6   4      218.84      189.04     40.79 o 
   5   6   4      169.07      196.38     32.17 o 
   6   6   4       80.11       87.64     31.56 o 
   7   6   4     1181.20     1164.63     58.18 o 
   8   6   4     1650.27     1389.15    151.79 o 
   9   6   4        0.52       32.10     50.72 o 
  10   6   4      803.56      668.02     67.05 o 
 -11   7   4       36.07       30.13     51.13 o 
 -10   7   4      233.23      279.94     40.34 o 
  -9   7   4     3034.10     3214.90     96.57 o 
  -8   7   4      857.90      869.72     64.14 o 
  -7   7   4       14.35       57.94     33.84 o 
  -6   7   4     3278.25     3327.16     76.93 o 
  -5   7   4      198.24      234.10     29.72 o 
  -4   7   4      339.02      330.00     31.01 o 
  -3   7   4     2295.25     2266.56    108.63 o 
  -2   7   4     2464.45     2431.71     86.96 o 
  -1   7   4     7340.43     7128.18    323.78 o 
   0   7   4      310.54      347.22     39.86 o 
   1   7   4      105.90      130.95     26.80 o 
   2   7   4      617.04      570.93     34.07 o 
   3   7   4     2729.18     2755.36    149.45 o 
   4   7   4      117.55       76.76     54.18 o 
   5   7   4       57.45      111.23     56.94 o 
   6   7   4       38.04       94.50    105.95 o 
   7   7   4      265.88      261.09     71.39 o 
   8   7   4       58.66      122.01     97.92 o 
   9   7   4      446.63      473.17     80.59 o 
  -9   8   4       36.78      113.36     51.81 o 
  -8   8   4      959.11     1007.88     73.28 o 
  -7   8   4      344.92      427.69     51.87 o 
  -6   8   4      238.37      224.98     48.13 o 
  -5   8   4     4123.57     4022.71    168.00 o 
  -4   8   4      400.81      523.10     44.47 o 
  -3   8   4       51.85       47.23     28.35 o 
  -2   8   4     3170.32     3256.49    140.69 o 
  -1   8   4       70.17      145.48     50.40 o 
   0   8   4     2556.11     2359.43    185.29 o 
   1   8   4      504.50      426.47     47.59 o 
   2   8   4       14.24      -31.19     38.44 o 
   3   8   4     1362.91     1454.75    183.28 o 
   4   8   4      223.60      284.25     61.50 o 
   5   8   4       69.48       94.74     86.37 o 
   6   8   4        9.17      -17.07     63.53 o 
   7   8   4      382.27      334.56     73.59 o 
   8   8   4      643.87      712.99    139.59 o 
  -8   9   4       57.74      -27.03     47.64 o 
  -7   9   4        8.63       -3.92     68.86 o 
  -6   9   4      463.50      414.25     67.79 o 
  -5   9   4       16.23      -36.50     69.91 o 
  -4   9   4        0.10      -36.63     42.72 o 
  -3   9   4      677.88      659.02     51.60 o 
  -2   9   4       27.21      -21.16     40.09 o 
  -1   9   4      174.43       79.42     38.13 o 
   0   9   4     2108.90     2084.55    106.12 o 
   1   9   4      365.67      353.30     64.90 o 
   2   9   4      421.73      469.09     68.53 o 
   3   9   4     1427.73     1437.04    228.47 o 
   4   9   4     2502.58     2430.80    318.35 o 
   5   9   4      904.00      857.52    132.56 o 
   6   9   4        0.78        0.77     69.11 o 
   7   9   4      526.53      739.51    163.19 o 
  -5  10   4      213.08      135.32     52.49 o 
  -4  10   4      102.30      148.89     59.35 o 
  -3  10   4       84.77       80.70     48.24 o 
  -2  10   4      146.61      137.89     47.96 o 
  -1  10   4      933.47      791.36     82.45 o 
   0  10   4        0.55       11.25     60.76 o 
   1  10   4      492.60      515.33    127.54 o 
   2  10   4      128.74      207.88     97.41 o 
   3  10   4      139.65       98.42    109.47 o 
   4  10   4      370.97      439.60     79.36 o 
 -13   0   5     1923.69     1998.50    118.50 o 
 -11   0   5        9.26        2.01     49.21 o 
  -9   0   5    10095.33    10022.03    219.21 o 
  -7   0   5     6912.65     7036.94    225.96 o 
  -5   0   5    25277.78    26667.47    781.32 o 
  -3   0   5     7654.66     7769.06    238.01 o 
  -1   0   5    13746.00    13970.44    424.81 o 
   1   0   5      190.53      253.07     29.60 o 
   3   0   5     1810.66     1842.67     65.76 o 
   5   0   5      637.68      714.87     44.62 o 
   7   0   5      367.35      256.09     69.29 o 
   9   0   5     8468.78     8808.48    324.38 o 
  11   0   5       16.81     -119.01     79.34 o 
 -14   1   5      134.68      240.80     55.74 o 
 -13   1   5       55.82      121.78     45.70 o 
 -12   1   5      764.06      705.36     66.28 o 
 -11   1   5      363.37      346.46     40.40 o 
 -10   1   5       24.85      -14.99     23.25 o 
  -9   1   5     9459.04     9250.92    168.87 o 
  -8   1   5     2517.31     2548.35     74.56 o 
  -7   1   5        3.35       18.44     34.15 o 
  -6   1   5      607.34      616.20     30.74 o 
  -5   1   5    12572.83    12841.07    272.13 o 
  -4   1   5     1020.43     1008.97     35.10 o 
  -3   1   5     9184.43     9032.24    164.36 o 
  -2   1   5     1334.94     1417.87     30.78 o 
  -1   1   5     1044.48     1194.72     48.68 o 
   0   1   5    26733.56    25624.77   1115.55 o 
   1   1   5     4243.94     4231.60    223.79 o 
   2   1   5     1639.54     1561.23     71.86 o 
   3   1   5     5295.78     5399.97     98.52 o 
   4   1   5     7072.06     7239.02    125.67 o 
   5   1   5     1191.54     1125.59     54.79 o 
   6   1   5     1157.37     1183.85     75.32 o 
   7   1   5     4316.16     4268.92    106.31 o 
   8   1   5        1.93       31.98     40.44 o 
   9   1   5     2694.91     2549.41     84.56 o 
  10   1   5      279.73      206.11     46.98 o 
  11   1   5      362.84      384.63     52.95 o 
  12   1   5       88.01       64.03     65.92 o 
 -14   2   5       57.87       25.11     75.32 o 
 -13   2   5     2186.45     2074.83    122.52 o 
 -12   2   5       14.73       27.87     30.65 o 
 -11   2   5       22.40       55.19     28.96 o 
 -10   2   5       16.83       14.03     24.13 o 
  -9   2   5       93.78      169.30     39.45 o 
  -8   2   5      731.05      742.30     49.91 o 
  -7   2   5       70.39       68.16     21.11 o 
  -6   2   5     1064.42     1034.14     32.09 o 
  -5   2   5      315.98      364.19     34.47 o 
  -4   2   5    10079.09     9885.37    201.28 o 
  -3   2   5     8257.17     7743.23    143.31 o 
  -2   2   5      320.04      353.15     16.11 o 
  -1   2   5    14337.98    13880.15    346.28 o 
   0   2   5     3223.64     3021.11     95.69 o 
   1   2   5     7210.18     7130.23    332.08 o 
   2   2   5     9699.68     9441.76    181.89 o 
   3   2   5    15161.49    15973.52    382.39 o 
   4   2   5      577.64      687.38     46.13 o 
   5   2   5     8998.95     8705.48    249.18 o 
   6   2   5     2029.99     2026.78     85.23 o 
   7   2   5     3317.06     3349.26     91.70 o 
   8   2   5     1535.01     1544.76     66.56 o 
   9   2   5       70.74       38.87     42.58 o 
  10   2   5        6.03       21.46     62.17 o 
  11   2   5      318.80      314.37    116.70 o 
  12   2   5        6.01      -62.34     52.81 o 
 -13   3   5      236.19      338.48     50.68 o 
 -12   3   5      256.55      249.44     44.34 o 
 -11   3   5      835.91      702.74    125.53 o 
 -10   3   5      190.89      211.53     37.62 o 
  -9   3   5     1355.32     1387.59     52.04 o 
  -8   3   5      310.53      272.69     27.20 o 
  -7   3   5      511.14      447.88     27.45 o 
  -6   3   5     5442.40     5363.13    152.28 o 
  -5   3   5    14334.97    13900.38    484.36 o 
  -4   3   5     1079.46     1063.04     33.67 o 
  -3   3   5      276.54      283.91     20.84 o 
  -2   3   5    21979.63    20858.87    556.56 o 
  -1   3   5      404.74      396.12     22.05 o 
   0   3   5       17.46       38.46     32.03 o 
   1   3   5    17934.02    17745.68    553.58 o 
   2   3   5        1.61       -7.41     19.99 o 
   3   3   5     6088.21     6242.16    213.08 o 
   4   3   5      286.75      346.40     29.09 o 
   5   3   5     1087.62     1160.16     45.10 o 
   6   3   5     6438.39     6501.40    404.28 o 
   7   3   5      767.87      787.73     49.23 o 
   8   3   5      378.52      403.08     57.37 o 
   9   3   5     2275.53     2347.81    124.08 o 
  10   3   5      202.04      214.57     50.93 o 
  11   3   5       12.11       26.04     52.21 o 
  12   3   5      302.91      230.56     67.32 o 
 -13   4   5       93.32      151.15     49.88 o 
 -12   4   5      447.75      437.51     52.49 o 
 -11   4   5     1985.07     1905.49     84.36 o 
 -10   4   5       18.74       22.46     33.64 o 
  -9   4   5     3570.34     3471.82    100.12 o 
  -8   4   5     1323.15     1328.47     51.28 o 
  -7   4   5      388.49      410.73     38.61 o 
  -6   4   5     1738.42     1769.68     68.43 o 
  -5   4   5     1020.55     1117.13     53.08 o 
  -4   4   5      489.70      473.10     36.02 o 
  -3   4   5      170.97      182.02     33.20 o 
  -2   4   5      181.95      159.51     31.91 o 
  -1   4   5    35134.77    34253.86    472.63 o 
   0   4   5      605.22      595.16     43.45 o 
   1   4   5       30.22       56.22     18.57 o 
   2   4   5     9057.59     9050.64    283.24 o 
   3   4   5     5925.99     5841.88    239.32 o 
   4   4   5      268.20      343.42     30.34 o 
   5   4   5     7024.35     7132.80    492.26 o 
   6   4   5      354.45      325.34     34.07 o 
   7   4   5      258.07      300.86     44.94 o 
   8   4   5       33.07      -41.23     51.85 o 
   9   4   5      711.72      729.61     57.25 o 
  10   4   5      599.39      645.14     59.69 o 
  11   4   5        8.47       -8.01     57.28 o 
 -12   5   5       24.10        1.16     47.22 o 
 -11   5   5      331.18      365.83     48.27 o 
 -10   5   5      760.34      744.17    157.67 o 
  -9   5   5      501.96      530.13     45.43 o 
  -8   5   5      977.07     1071.37     53.07 o 
  -7   5   5     1223.37     1271.21     64.78 o 
  -6   5   5     6148.02     6468.15    140.87 o 
  -5   5   5    13661.56    13797.29    263.10 o 
  -4   5   5       17.57       30.00     26.41 o 
  -3   5   5       41.00       34.76     26.53 o 
  -2   5   5      160.93      187.18     29.26 o 
  -1   5   5      482.70      463.08     31.85 o 
   0   5   5     3014.66     3133.81     80.79 o 
   1   5   5     3705.81     3732.78    106.11 o 
   2   5   5       14.30        5.76     19.24 o 
   3   5   5     5171.54     5174.74    202.07 o 
   4   5   5      101.12      131.58     27.92 o 
   5   5   5       11.56       -2.14     27.62 o 
   6   5   5       93.81       96.23     34.47 o 
   7   5   5      113.23      237.54     38.01 o 
   8   5   5      417.06      477.74     50.25 o 
   9   5   5      491.08      512.31     53.74 o 
  10   5   5      813.02      831.43     63.47 o 
  11   5   5      354.80      329.51     59.04 o 
 -11   6   5       10.55       44.15     47.84 o 
 -10   6   5     1320.35     1353.37     56.53 o 
  -9   6   5       66.15       41.18     39.77 o 
  -8   6   5      460.94      484.36     42.03 o 
  -7   6   5      286.53      264.11     33.46 o 
  -6   6   5      186.87      206.98     36.94 o 
  -5   6   5        2.58        8.03     33.14 o 
  -4   6   5        1.22        1.00     30.67 o 
  -3   6   5     2428.98     2473.63     75.50 o 
  -2   6   5     2210.00     2231.29     93.55 o 
  -1   6   5     3280.59     3345.95     87.49 o 
   0   6   5     1651.47     1625.69     84.04 o 
   1   6   5     3247.58     3342.90    101.56 o 
   2   6   5       63.45      106.00     30.34 o 
   3   6   5     1680.90     1768.50     69.43 o 
   4   6   5     2346.23     2522.27    154.46 o 
   5   6   5     2664.17     2768.27    238.48 o 
   6   6   5     1548.20     1653.70    160.17 o 
   7   6   5      755.59      704.53     47.79 o 
   8   6   5        2.46      -32.05     39.65 o 
   9   6   5       79.05      104.91     57.33 o 
  10   6   5      103.71      201.86     66.10 o 
 -10   7   5       16.29       20.42     46.48 o 
  -9   7   5     1073.43     1155.48     62.17 o 
  -8   7   5       75.42       53.29     38.17 o 
  -7   7   5        7.17       14.28     30.92 o 
  -6   7   5      216.01      288.65     35.11 o 
  -5   7   5       59.73       45.36     52.12 o 
  -4   7   5       53.29      122.90     37.93 o 
  -3   7   5     2078.50     2204.39    105.10 o 
  -2   7   5      725.33      763.57     47.44 o 
  -1   7   5      718.39      733.31     49.75 o 
   0   7   5      830.50      863.06     47.36 o 
   1   7   5      340.68      349.34     32.57 o 
   2   7   5      596.23      584.23     36.93 o 
   3   7   5       61.63      103.88     43.69 o 
   4   7   5     2121.52     2116.59     82.14 o 
   5   7   5        0.77      -10.56     60.28 o 
   6   7   5     1103.88      982.64    117.00 o 
   7   7   5     1553.43     1561.95     98.86 o 
   8   7   5      280.77      466.07    142.10 o 
   9   7   5      722.60      719.06    117.50 o 
  -9   8   5      433.02      507.20     57.44 o 
  -8   8   5      298.95      312.07     48.22 o 
  -7   8   5      693.44      796.72     57.13 o 
  -6   8   5       48.09       70.38     35.03 o 
  -5   8   5     1613.45     1666.07     59.31 o 
  -4   8   5        1.21       25.87     40.53 o 
  -3   8   5     1267.25     1371.26     64.76 o 
  -2   8   5      363.67      344.08     45.43 o 
  -1   8   5       36.22       39.41     39.83 o 
   0   8   5       49.79       43.41     41.98 o 
   1   8   5        4.93       35.82     40.10 o 
   2   8   5     1169.01     1300.43    188.80 o 
   3   8   5      408.13      396.45     62.77 o 
   4   8   5      410.54      453.82     72.87 o 
   5   8   5       12.67       40.42     62.44 o 
   6   8   5      224.28       88.39    109.47 o 
   7   8   5        5.79      -66.17     71.14 o 
   8   8   5      328.19      407.02     84.45 o 
  -7   9   5      403.57      420.72     54.39 o 
  -6   9   5      146.68      236.65     57.84 o 
  -5   9   5        6.76        4.70     43.48 o 
  -4   9   5       33.54       39.28     46.06 o 
  -3   9   5     1223.21     1091.81     59.51 o 
  -2   9   5      573.24      696.87    140.60 o 
  -1   9   5       41.46       57.19     94.40 o 
   0   9   5     1453.10     1474.16    140.60 o 
   1   9   5     1257.10     1313.14     88.73 o 
   2   9   5      106.99       43.18     88.38 o 
   3   9   5       59.83      164.76     65.29 o 
   4   9   5     1063.28     1103.85    151.14 o 
   5   9   5      194.12       86.27     72.63 o 
   6   9   5       20.90       86.41     83.35 o 
  -4  10   5     1598.84     1640.62     79.24 o 
  -3  10   5        1.02      -67.70     45.13 o 
  -2  10   5       91.25      178.89     49.50 o 
  -1  10   5        4.16       21.54     66.57 o 
   0  10   5      334.97      236.12     71.68 o 
   1  10   5      853.73      799.40    126.54 o 
   2  10   5      685.12      428.82    113.48 o 
   3  10   5      136.81      141.60    102.44 o 
 -14   0   6      299.94      439.87     79.34 o 
 -12   0   6     4340.59     4142.63    172.73 o 
 -10   0   6     1808.98     1760.49     94.40 o 
  -8   0   6      134.43      129.55     40.17 o 
  -6   0   6      939.66      982.18     61.26 o 
  -4   0   6     1956.39     1870.96     76.32 o 
  -2   0   6    33444.61    33833.34    749.54 o 
   0   0   6    37846.89    42753.19    913.04 o 
   2   0   6       19.71       21.95     32.64 o 
   4   0   6     1316.14     1361.20     64.74 o 
   6   0   6    25572.55    26939.62    839.57 o 
   8   0   6      435.45      416.77     93.40 o 
  10   0   6       67.89       -3.01     83.35 o 
  12   0   6        2.03       26.11     97.41 o 
 -13   1   6       15.56       65.38     45.19 o 
 -12   1   6        2.93       -1.20     41.18 o 
 -11   1   6     1482.49     1516.00    121.52 o 
 -10   1   6        6.29      -13.33     24.30 o 
  -9   1   6        1.17      -13.12     26.45 o 
  -8   1   6     2290.61     2401.48     73.10 o 
  -7   1   6      180.27      235.49     27.33 o 
  -6   1   6     1085.60     1150.82     49.71 o 
  -5   1   6        1.37       -2.85     16.87 o 
  -4   1   6    13283.92    13294.82    283.25 o 
  -3   1   6     6983.31     6934.79    117.63 o 
  -2   1   6      554.19      522.79     21.48 o 
  -1   1   6       39.71       48.81     20.82 o 
   0   1   6      240.75      210.58     26.66 o 
   1   1   6    14304.06    13534.74    822.13 o 
   2   1   6    28746.39    28769.93   1121.08 o 
   3   1   6     1815.48     1853.86     52.68 o 
   4   1   6     4882.34     4830.07    140.96 o 
   5   1   6     1340.81     1358.10     57.13 o 
   6   1   6        1.54      -43.54     42.03 o 
   7   1   6     1564.64     1540.64     83.35 o 
   8   1   6       87.59       82.41     54.04 o 
   9   1   6        2.69      -63.71     52.10 o 
  10   1   6     2349.56     2386.51    118.95 o 
  11   1   6      150.82      135.24     72.08 o 
  12   1   6        0.45     -106.45     72.43 o 
 -13   2   6       65.92       49.21     62.26 o 
 -12   2   6     1209.51     1154.91     85.36 o 
 -11   2   6      382.05      311.24     41.88 o 
 -10   2   6      789.11      794.59     35.68 o 
  -9   2   6      606.27      608.13     35.62 o 
  -8   2   6     8657.61     8505.33    213.85 o 
  -7   2   6     3561.95     3584.47    105.39 o 
  -6   2   6     8260.20     8311.78    273.02 o 
  -5   2   6      690.07      661.37     35.85 o 
  -4   2   6     2365.72     2441.75     64.94 o 
  -3   2   6     2859.85     2770.39     65.27 o 
  -2   2   6       10.57       28.35     12.84 o 
  -1   2   6     1672.25     1444.47     49.62 o 
   0   2   6    25970.87    23794.84   1313.17 o 
   1   2   6      334.51      417.95     33.13 o 
   2   2   6      969.75      936.65     43.24 o 
   3   2   6     2159.20     2127.84     79.59 o 
   4   2   6     2697.19     2817.94    218.71 o 
   5   2   6     1235.50     1259.84     47.81 o 
   6   2   6     3024.15     3188.50     93.02 o 
   7   2   6     1339.02     1260.26    134.90 o 
   8   2   6        9.34      -39.57     39.86 o 
   9   2   6      595.21      702.01     77.41 o 
  10   2   6     3129.28     2841.90    118.40 o 
  11   2   6        2.79        1.76     53.11 o 
  12   2   6       84.36       49.23    177.25 o 
 -13   3   6       26.73      104.33     48.23 o 
 -12   3   6      369.62      450.91     50.77 o 
 -11   3   6       12.23       14.79     37.86 o 
 -10   3   6      297.16      343.30     67.79 o 
  -9   3   6     3661.30     3413.18    109.07 o 
  -8   3   6     7475.49     7824.59    644.74 o 
  -7   3   6      329.93      359.73     63.27 o 
  -6   3   6      353.17      370.42     46.83 o 
  -5   3   6    12948.23    12761.55    414.77 o 
  -4   3   6     8256.24     7953.55    202.79 o 
  -3   3   6        0.10        2.86     19.61 o 
  -2   3   6    14944.82    14042.53    304.72 o 
  -1   3   6       34.99       24.96     19.43 o 
   0   3   6      349.14      319.78     39.39 o 
   1   3   6      795.61      862.56     40.32 o 
   2   3   6     2012.63     2004.22     65.01 o 
   3   3   6     1039.91     1052.69     56.10 o 
   4   3   6      161.93      113.69     49.28 o 
   5   3   6        2.84      -40.76     27.18 o 
   6   3   6      287.39      287.77     36.98 o 
   7   3   6      632.63      764.65     97.15 o 
   8   3   6      439.56      315.59     50.71 o 
   9   3   6      985.36     1010.20     63.02 o 
  10   3   6      348.74      401.60     59.64 o 
  11   3   6      505.56      424.72     60.23 o 
 -12   4   6     2707.22     2802.76    134.57 o 
 -11   4   6       21.95       18.13     42.96 o 
 -10   4   6       80.17       67.11     31.23 o 
  -9   4   6      756.13      838.09     44.65 o 
  -8   4   6      486.39      492.98     46.33 o 
  -7   4   6       24.10       63.32     33.25 o 
  -6   4   6     2483.58     2531.41    110.97 o 
  -5   4   6     1106.57     1074.94     55.24 o 
  -4   4   6     3922.62     3867.14    261.61 o 
  -3   4   6       83.43      129.18     45.19 o 
  -2   4   6     7337.17     7029.08    147.63 o 
  -1   4   6     2778.89     2658.22     60.69 o 
   0   4   6     1357.73     1335.48     48.28 o 
   1   4   6      336.62      420.05     28.60 o 
   2   4   6    10206.69    10229.58    312.52 o 
   3   4   6     1356.75     1304.49     85.81 o 
   4   4   6     4659.15     4711.23    268.89 o 
   5   4   6       93.29      119.42     30.79 o 
   6   4   6     1806.17     1943.24    156.26 o 
   7   4   6      195.73      182.24     44.49 o 
   8   4   6       45.60       14.46     42.65 o 
   9   4   6       97.30      107.91     50.67 o 
  10   4   6      279.16      287.24     55.23 o 
  11   4   6       20.24       -4.38     55.34 o 
 -12   5   6       40.76       22.72     40.66 o 
 -11   5   6      295.55      305.26     86.63 o 
 -10   5   6        2.58        4.02     40.48 o 
  -9   5   6      188.41      179.78     40.46 o 
  -8   5   6     4745.60     5075.86    147.42 o 
  -7   5   6       40.23       78.11     39.72 o 
  -6   5   6      447.45      523.30     61.26 o 
  -5   5   6      897.55      847.92     77.33 o 
  -4   5   6      501.38      537.71     48.49 o 
  -3   5   6      792.47      910.35     68.79 o 
  -2   5   6     6093.51     6022.31    158.80 o 
  -1   5   6     7196.60     6738.78    146.76 o 
   0   5   6      352.01      379.66     39.45 o 
   1   5   6       40.15       73.92     33.79 o 
   2   5   6     6343.75     6126.62    201.78 o 
   3   5   6      954.46      967.60     43.90 o 
   4   5   6      341.31      408.30     65.81 o 
   5   5   6      572.73      584.57     60.88 o 
   6   5   6       19.54       34.31     32.30 o 
   7   5   6     3267.34     3236.11    272.22 o 
   8   5   6     1126.72     1259.26    107.73 o 
   9   5   6      295.29      345.63     57.15 o 
  10   5   6      483.27      593.72     66.82 o 
 -11   6   6        0.05       -3.08     60.26 o 
 -10   6   6      157.59      174.27     51.22 o 
  -9   6   6       77.84      105.64     47.19 o 
  -8   6   6     1510.55     1670.83     65.14 o 
  -7   6   6        0.41        2.37     96.91 o 
  -6   6   6     3327.02     3687.67    176.25 o 
  -5   6   6      133.10      100.56     36.14 o 
  -4   6   6     1048.91     1039.53     52.11 o 
  -3   6   6     1082.64     1117.09     60.91 o 
  -2   6   6      162.41      148.77     37.20 o 
  -1   6   6     1609.69     1562.36     56.39 o 
   0   6   6     2918.16     2849.30     71.19 o 
   1   6   6     2395.89     2446.46     62.96 o 
   2   6   6      350.37      333.53     45.81 o 
   3   6   6     8099.49     8405.03    260.44 o 
   4   6   6      694.10      724.85     56.25 o 
   5   6   6       20.95       24.27     47.48 o 
   6   6   6       98.56       95.10     50.86 o 
   7   6   6       60.99       89.41     54.14 o 
   8   6   6      644.37      592.93    127.21 o 
   9   6   6      584.28      582.11     77.08 o 
 -10   7   6      165.21      237.98     64.27 o 
  -9   7   6       26.99       19.71     48.75 o 
  -8   7   6       15.55       41.85     43.30 o 
  -7   7   6      195.32      226.54     46.10 o 
  -6   7   6     1176.47     1120.00     59.83 o 
  -5   7   6      828.69     1005.86     60.03 o 
  -4   7   6     3263.18     3275.51     97.33 o 
  -3   7   6      416.01      416.05     45.69 o 
  -2   7   6      161.35      230.18     42.51 o 
  -1   7   6     1092.60      987.22     61.07 o 
   0   7   6        5.12       -9.59     30.11 o 
   1   7   6     2935.29     3149.35     78.53 o 
   2   7   6     1362.49     1353.28     77.99 o 
   3   7   6      234.75      300.12     96.07 o 
   4   7   6      779.79      854.13    119.42 o 
   5   7   6     2598.78     2786.03    193.35 o 
   6   7   6       87.22      104.26     67.55 o 
   7   7   6      389.30      519.95     85.65 o 
   8   7   6      363.97      402.26     85.91 o 
  -9   8   6      400.95      487.77     67.79 o 
  -8   8   6      183.60      175.17     51.45 o 
  -7   8   6        3.67       16.18     38.14 o 
  -6   8   6        3.57       43.57     36.90 o 
  -5   8   6     1059.63     1204.84     95.33 o 
  -4   8   6      504.87      507.79     52.50 o 
  -3   8   6      338.17      272.15     47.73 o 
  -2   8   6      769.76      791.38     56.61 o 
  -1   8   6      705.27      791.33     59.12 o 
   0   8   6     1030.55     1112.29     64.16 o 
   1   8   6        6.99       36.78     35.08 o 
   2   8   6      163.35      215.71     63.53 o 
   3   8   6      983.99     1056.36    141.60 o 
   4   8   6       33.72       13.66     64.90 o 
   5   8   6     1113.75     1088.86    120.51 o 
   6   8   6     1750.16     1894.33    216.42 o 
   7   8   6        1.09      -84.56     74.07 o 
  -7   9   6       21.90       22.97     50.14 o 
  -6   9   6      172.78      196.27     43.36 o 
  -5   9   6      241.50      283.25     44.04 o 
  -4   9   6       46.59      130.65     49.26 o 
  -3   9   6      392.31      460.33     97.92 o 
  -2   9   6      477.49      471.98    140.10 o 
  -1   9   6      396.04      504.36     74.86 o 
   0   9   6      698.27      630.79     77.39 o 
   1   9   6      722.25      802.41    118.50 o 
   2   9   6     1698.78     1414.02    150.64 o 
   3   9   6       21.59      -40.00     69.17 o 
   4   9   6       14.03       30.07     72.01 o 
   5   9   6       55.19       98.19     77.16 o 
  -3  10   6      403.63      334.86     54.41 o 
  -2  10   6      176.93      122.61     50.78 o 
  -1  10   6       58.68       77.81     69.02 o 
   0  10   6      205.60      111.77     76.85 o 
   1  10   6       36.78      -28.12    102.44 o 
 -13   0   7        0.01       18.08     59.25 o 
 -11   0   7      632.87      626.67     67.29 o 
  -9   0   7        0.39       33.14     40.17 o 
  -7   0   7     9581.97    10214.46    320.36 o 
  -5   0   7    43536.62    43976.11   1283.46 o 
  -3   0   7     9946.61     9607.89    227.21 o 
  -1   0   7     4651.83     5010.32    187.80 o 
   1   0   7     2522.37     2787.01    154.16 o 
   3   0   7    11483.88    10740.56    259.86 o 
   5   0   7     3074.83     3291.00    169.72 o 
   7   0   7       26.65      -18.08     76.32 o 
   9   0   7      214.55      293.25    104.44 o 
  11   0   7     1363.00     1297.52    143.61 o 
 -13   1   7      336.13      353.50     72.31 o 
 -12   1   7      110.52      107.56     73.31 o 
 -11   1   7     1162.80     1037.44     49.85 o 
 -10   1   7      519.74      671.59     32.75 o 
  -9   1   7     1420.46     1589.80     89.38 o 
  -8   1   7      202.86      205.74     29.60 o 
  -7   1   7     4821.50     4986.68    193.82 o 
  -6   1   7      353.19      349.57     38.66 o 
  -5   1   7     1781.36     1906.43     54.75 o 
  -4   1   7      483.91      469.34     28.02 o 
  -3   1   7     4211.76     4285.19     73.55 o 
  -2   1   7     9638.32     9517.29    161.74 o 
  -1   1   7    14914.66    14395.10    531.45 o 
   0   1   7      158.64      203.93     40.26 o 
   1   1   7      750.21      562.55     68.61 o 
   2   1   7     3987.34     3993.92    196.27 o 
   3   1   7     8807.07     9033.34    254.10 o 
   4   1   7     2596.75     2511.51    108.84 o 
   5   1   7      862.16      914.52     70.66 o 
   6   1   7      728.37      611.99    119.51 o 
   7   1   7      181.14      135.15     58.50 o 
   8   1   7       45.90       36.00     63.72 o 
   9   1   7        6.11      -32.38     61.59 o 
  10   1   7       80.57       22.25     68.61 o 
  11   1   7       32.63     -125.03     83.35 o 
 -13   2   7      155.28      154.66     68.29 o 
 -12   2   7       60.96       19.08     59.25 o 
 -11   2   7     5025.37     5062.19    110.81 o 
 -10   2   7      422.70      506.38     53.87 o 
  -9   2   7      289.57      346.51     33.43 o 
  -8   2   7      281.23      298.89     31.57 o 
  -7   2   7      469.37      464.40     31.44 o 
  -6   2   7     1489.55     1536.10     49.75 o 
  -5   2   7     3909.85     3921.63    176.75 o 
  -4   2   7       30.27       27.30     20.74 o 
  -3   2   7     1293.09     1286.30     55.71 o 
  -2   2   7      441.34      493.88     28.73 o 
  -1   2   7    14659.62    14050.13    339.60 o 
   0   2   7     1104.85      994.89     44.77 o 
   1   2   7      775.11      747.43     45.03 o 
   2   2   7       24.73       34.46     30.40 o 
   3   2   7     2502.98     2549.90     95.41 o 
   4   2   7     4131.46     4402.88    229.64 o 
   5   2   7       36.30      -53.01     35.34 o 
   6   2   7     1750.29     2016.62    303.79 o 
   7   2   7     7447.29     7661.25   1016.32 o 
   8   2   7       37.08       74.93     58.89 o 
   9   2   7      241.84      167.98     68.78 o 
  10   2   7      277.25      240.60     74.72 o 
  11   2   7        8.33      -59.16     73.32 o 
 -13   3   7      477.97      399.70     84.36 o 
 -12   3   7      681.85      700.10     46.77 o 
 -11   3   7       18.03       56.53     39.46 o 
 -10   3   7       83.84      103.75     35.27 o 
  -9   3   7     2221.04     2298.04    208.39 o 
  -8   3   7     3148.56     3260.79    352.00 o 
  -7   3   7     2695.38     2681.27    150.64 o 
  -6   3   7      320.69      277.09     40.67 o 
  -5   3   7      259.27      230.43     67.29 o 
  -4   3   7     1189.00     1154.82     44.62 o 
  -3   3   7      788.41      740.27     36.83 o 
  -2   3   7      821.28      772.42     29.72 o 
  -1   3   7     1032.76      863.47     67.51 o 
   0   3   7      765.19      801.41     53.50 o 
   1   3   7        3.47        3.37     28.49 o 
   2   3   7      327.11      347.19     38.26 o 
   3   3   7    19974.35    20702.77    788.17 o 
   4   3   7     1273.65     1307.62     94.93 o 
   5   3   7      354.29      255.97     41.92 o 
   6   3   7     1671.92     1847.38    156.34 o 
   7   3   7        8.28       30.83     42.97 o 
   8   3   7     2396.11     2693.04    169.35 o 
   9   3   7      165.21      200.59     53.70 o 
  10   3   7      326.12      247.79     59.64 o 
  11   3   7      378.70      502.69     85.41 o 
 -12   4   7      105.76      104.77     52.10 o 
 -11   4   7      822.97      905.02     60.91 o 
 -10   4   7      131.66      107.46     42.61 o 
  -9   4   7      669.28      867.71     61.72 o 
  -8   4   7      208.88      236.02     44.40 o 
  -7   4   7     1666.59     1785.99    197.34 o 
  -6   4   7      161.30      198.08     41.25 o 
  -5   4   7     8237.73     8191.78    395.18 o 
  -4   4   7       14.90        5.05     34.65 o 
  -3   4   7     2367.38     2221.28    198.34 o 
  -2   4   7      150.50      126.27     37.81 o 
  -1   4   7       32.96       -3.31     28.74 o 
   0   4   7       80.96       98.68     28.86 o 
   1   4   7    13074.59    12471.81    238.60 o 
   2   4   7      233.50      254.47     37.13 o 
   3   4   7      380.43      367.99     40.39 o 
   4   4   7      174.50      198.28     32.85 o 
   5   4   7     1816.11     1836.50    133.79 o 
   6   4   7       30.14       24.83     37.29 o 
   7   4   7     1882.69     2002.54    246.88 o 
   8   4   7      228.93      207.47     53.06 o 
   9   4   7        1.87        4.31     51.02 o 
  10   4   7      376.59      366.27     69.05 o 
 -11   5   7        5.86      -63.54     47.18 o 
 -10   5   7      109.01      117.67     55.74 o 
  -9   5   7     1884.57     2062.08     96.41 o 
  -8   5   7     1560.39     1744.02    147.13 o 
  -7   5   7       45.87      104.01     46.81 o 
  -6   5   7       20.30       70.92     39.94 o 
  -5   5   7      893.98      853.48     58.33 o 
  -4   5   7     7506.29     7436.80    202.36 o 
  -3   5   7     1487.50     1559.93    115.99 o 
  -2   5   7      244.52      252.93     38.47 o 
  -1   5   7     1479.59     1518.21     63.65 o 
   0   5   7     1000.64      955.45     53.66 o 
   1   5   7     1153.50     1080.50     74.20 o 
   2   5   7        0.40       -4.97     37.96 o 
   3   5   7     2732.49     2763.60    197.69 o 
   4   5   7     1726.96     1765.05     67.26 o 
   5   5   7     1365.74     1373.61     64.57 o 
   6   5   7       80.92      113.37     39.45 o 
   7   5   7       10.86       15.50     46.02 o 
   8   5   7      130.71      120.94     52.41 o 
   9   5   7      689.00      837.36    112.96 o 
 -11   6   7      777.43      851.76     66.71 o 
 -10   6   7       92.75      138.88     51.72 o 
  -9   6   7      578.85      700.73     58.18 o 
  -8   6   7      851.45     1002.19     80.84 o 
  -7   6   7        0.91        1.62     89.88 o 
  -6   6   7      871.41      874.01     67.18 o 
  -5   6   7      265.69      307.65     54.73 o 
  -4   6   7     4420.46     4322.46    134.35 o 
  -3   6   7       60.92      117.94     43.84 o 
  -2   6   7     1449.93     1322.55     71.64 o 
  -1   6   7     2979.45     2712.15     96.25 o 
   0   6   7     7697.12     7517.45    171.48 o 
   1   6   7       32.37       49.76     41.09 o 
   2   6   7       87.89      164.23     46.17 o 
   3   6   7       39.84       28.71     45.58 o 
   4   6   7        3.33      -16.44     43.73 o 
   5   6   7      982.93     1011.02     68.60 o 
   6   6   7       66.80       38.64     51.11 o 
   7   6   7     1558.03     1983.65    197.23 o 
   8   6   7       35.78      162.28     73.60 o 
   9   6   7       30.28      -55.64     81.35 o 
  -9   7   7       14.05       45.90     49.69 o 
  -8   7   7      434.24      446.56     50.28 o 
  -7   7   7     1282.99     1414.28     92.39 o 
  -6   7   7      131.23      189.31     55.96 o 
  -5   7   7      359.52      427.26    119.51 o 
  -4   7   7      614.76      719.17     65.57 o 
  -3   7   7        0.12      -25.72     46.37 o 
  -2   7   7     3764.90     3627.90    128.11 o 
  -1   7   7      879.97      778.60     68.12 o 
   0   7   7      721.31      681.26     55.55 o 
   1   7   7        3.30      -23.12     38.60 o 
   2   7   7     3455.27     3524.95    218.26 o 
   3   7   7      996.51     1146.58    108.25 o 
   4   7   7       57.07       54.82     50.94 o 
   5   7   7     1102.04     1262.62    110.48 o 
   6   7   7       32.55      -58.94     56.97 o 
   7   7   7       29.96        7.95     74.86 o 
  -8   8   7      551.57      652.18     68.71 o 
  -7   8   7     1444.65     1535.18    102.89 o 
  -6   8   7      812.86      988.07     90.89 o 
  -5   8   7     1469.10     1672.22     90.24 o 
  -4   8   7      113.67      132.97     52.45 o 
  -3   8   7      416.55      422.69     53.76 o 
  -2   8   7      290.56      238.27     50.21 o 
  -1   8   7        0.66       43.87     46.49 o 
   0   8   7      349.74      452.15     67.17 o 
   1   8   7        5.49       46.57     71.34 o 
   2   8   7     2366.27     2314.16     81.52 o 
   3   8   7      882.03      956.65     86.92 o 
   4   8   7      495.98      525.24    199.85 o 
   5   8   7      303.67      306.23     86.75 o 
   6   8   7      442.13      642.48    110.47 o 
  -6   9   7       18.40        2.25     48.36 o 
  -5   9   7      203.64      261.75     61.82 o 
  -4   9   7      478.08      620.81     65.04 o 
  -3   9   7      412.63      545.63     64.87 o 
  -2   9   7       95.35      148.63    137.08 o 
  -1   9   7     2003.27     2126.16    121.52 o 
   0   9   7      337.86      241.49     76.45 o 
   1   9   7      137.29      225.96    105.45 o 
   2   9   7      480.57      469.00    128.55 o 
   3   9   7        2.91        9.83     74.27 o 
   4   9   7       55.11      109.87     76.95 o 
 -12   0   8      459.83      428.82     76.32 o 
 -10   0   8     4687.40     5213.18    196.84 o 
  -8   0   8     3512.28     3808.20    150.64 o 
  -6   0   8     2106.26     2053.74     96.41 o 
  -4   0   8     9944.32     9269.44    297.26 o 
  -2   0   8      500.64      470.00     56.24 o 
   0   0   8      888.37      862.43     58.91 o 
   2   0   8     4080.41     4088.56    126.72 o 
   4   0   8      572.28      602.56     90.38 o 
   6   0   8       88.26      125.53     84.36 o 
   8   0   8     6012.12     5878.01    276.18 o 
  10   0   8      111.69       64.27    109.47 o 
 -13   1   8      172.41      262.12     81.35 o 
 -12   1   8     1021.77     1094.66     91.39 o 
 -11   1   8       21.74       24.39     35.91 o 
 -10   1   8      136.46      130.55     35.04 o 
  -9   1   8       89.57      101.74     37.95 o 
  -8   1   8     9766.67    10479.37    215.59 o 
  -7   1   8       47.07       52.60     26.43 o 
  -6   1   8     3067.71     3130.04     77.29 o 
  -5   1   8     2462.97     2466.39     65.77 o 
  -4   1   8       69.22       80.41     25.47 o 
  -3   1   8       18.39       27.90     18.02 o 
  -2   1   8      951.37      872.20     38.41 o 
  -1   1   8    10327.42    10755.70    210.67 o 
   0   1   8     4083.34     4315.16    129.76 o 
   1   1   8       31.24       42.65     28.07 o 
   2   1   8      297.11      304.81     32.30 o 
   3   1   8     2593.43     2515.04    103.88 o 
   4   1   8     5964.35     6186.78    268.06 o 
   5   1   8      390.31      427.26     65.66 o 
   6   1   8        4.99        0.55     54.95 o 
   7   1   8       65.75      -24.58     59.45 o 
   8   1   8      101.17      106.39     65.94 o 
   9   1   8        7.08      -97.06    104.44 o 
  10   1   8      641.84      781.89    109.47 o 
 -13   2   8       27.24       70.30     72.31 o 
 -12   2   8      679.40      812.46     92.39 o 
 -11   2   8        0.00      -10.72     36.22 o 
 -10   2   8       98.59       83.15     58.25 o 
  -9   2   8      437.79      530.82     74.82 o 
  -8   2   8       16.41        3.96     27.32 o 
  -7   2   8       31.80       25.11     27.34 o 
  -6   2   8     1865.51     1715.17     55.55 o 
  -5   2   8     1615.59     1617.07     54.88 o 
  -4   2   8    24540.39    23259.05    413.56 o 
  -3   2   8     2335.23     2142.24     50.09 o 
  -2   2   8      736.81      717.38     55.18 o 
  -1   2   8      369.45      366.89     36.46 o 
   0   2   8     1046.02     1001.30    107.00 o 
   1   2   8     6169.51     5848.12    623.55 o 
   2   2   8     1367.70     1357.70    105.59 o 
   3   2   8     6451.89     6720.69    152.12 o 
   4   2   8     1257.38     1179.44     60.65 o 
   5   2   8        5.91       -3.15     53.25 o 
   6   2   8     1554.04     1937.10    261.11 o 
   7   2   8      959.71     1168.03    293.25 o 
   8   2   8       31.86       30.18     65.39 o 
   9   2   8       58.84      -31.87     70.63 o 
  10   2   8       73.88      -36.53     98.92 o 
 -12   3   8     1068.24     1333.53     72.01 o 
 -11   3   8       91.79       60.57     42.88 o 
 -10   3   8     1039.94      921.02     66.82 o 
  -9   3   8      256.40      382.09     50.91 o 
  -8   3   8     1153.96     1320.26    165.71 o 
  -7   3   8     3269.07     3289.28    459.96 o 
  -6   3   8       14.44      -56.01     37.34 o 
  -5   3   8      208.27      167.98     68.79 o 
  -4   3   8     1923.67     1869.97     80.02 o 
  -3   3   8     4334.31     4116.49     76.70 o 
  -2   3   8       82.72       99.44     26.11 o 
  -1   3   8       81.68      132.51     47.83 o 
   0   3   8    12460.49    11419.12    526.80 o 
   1   3   8     1553.26     1600.13    112.99 o 
   2   3   8      738.66      685.62     46.98 o 
   3   3   8      695.50      654.06    116.29 o 
   4   3   8     3248.94     3260.26    159.16 o 
   5   3   8     4238.39     4445.60    229.06 o 
   6   3   8      588.62      720.06    174.24 o 
   7   3   8        1.13      -39.26     62.77 o 
   8   3   8      257.52      243.92     67.79 o 
   9   3   8      336.29      279.49     74.50 o 
  10   3   8      241.16      261.28     81.72 o 
 -12   4   8       13.39       26.54     48.55 o 
 -11   4   8       19.30      -26.45     46.80 o 
 -10   4   8      863.46      860.00     69.25 o 
  -9   4   8      607.32      641.11    145.62 o 
  -8   4   8       97.83      100.00     73.31 o 
  -7   4   8     1440.47     1443.22    201.86 o 
  -6   4   8     1848.12     1902.28    290.23 o 
  -5   4   8      169.45      171.64     40.86 o 
  -4   4   8     1543.04     1390.24    160.68 o 
  -3   4   8     1942.70     1802.37    227.47 o 
  -2   4   8     3558.49     3442.79    106.79 o 
  -1   4   8      696.31      677.08     53.54 o 
   0   4   8    11319.07    10921.61    271.70 o 
   1   4   8     1256.43     1502.01     63.45 o 
   2   4   8     3206.53     3221.28    113.99 o 
   3   4   8      394.17      438.97     46.13 o 
   4   4   8     1204.72     1349.02    157.72 o 
   5   4   8      582.96      462.50     51.06 o 
   6   4   8      165.04      219.05     61.09 o 
   7   4   8      112.77       72.09     57.40 o 
   8   4   8      748.97      752.29     84.79 o 
   9   4   8      417.77      481.24     84.86 o 
 -11   5   8      867.71      909.41     65.23 o 
 -10   5   8      817.20      739.09     59.98 o 
  -9   5   8       71.68       48.75     51.64 o 
  -8   5   8      192.81      225.31     54.33 o 
  -7   5   8     1168.18     1215.07    145.12 o 
  -6   5   8      810.10      856.74     64.35 o 
  -5   5   8      774.89      775.81     84.36 o 
  -4   5   8      846.55      887.04     60.89 o 
  -3   5   8       79.34       54.43     98.42 o 
  -2   5   8       16.55       25.90     34.65 o 
  -1   5   8      803.07      951.39     67.62 o 
   0   5   8     1032.84      925.54     90.57 o 
   1   5   8       90.40      128.27     53.90 o 
   2   5   8      418.94      494.56     73.31 o 
   3   5   8      996.76     1045.26    135.58 o 
   4   5   8     1668.53     1797.60    180.27 o 
   5   5   8      349.20      378.92     70.14 o 
   6   5   8     2513.43     2688.38    102.50 o 
   7   5   8     1037.29      978.75    123.42 o 
   8   5   8       68.13      148.82     56.24 o 
   9   5   8      704.62      657.10     84.67 o 
 -10   6   8        0.67       45.78     49.88 o 
  -9   6   8      251.28      356.24     62.95 o 
  -8   6   8       16.43       -1.93     62.26 o 
  -7   6   8     1258.19     1374.22    131.06 o 
  -6   6   8      940.30      933.93     70.78 o 
  -5   6   8      190.83      219.87     52.73 o 
  -4   6   8     6397.47     6511.56    182.45 o 
  -3   6   8     1505.47     1454.88     81.46 o 
  -2   6   8       26.18       13.67     79.84 o 
  -1   6   8      235.28      276.74     46.37 o 
   0   6   8       98.45       59.27     46.33 o 
   1   6   8      415.20      522.04     68.39 o 
   2   6   8      156.56      194.89     97.92 o 
   3   6   8      447.36      459.42     69.98 o 
   4   6   8      589.70      654.39     79.39 o 
   5   6   8      179.46      185.00     57.98 o 
   6   6   8     1153.04     1244.37    142.96 o 
   7   6   8        0.35      -37.68     74.19 o 
   8   6   8        7.85        4.78     78.45 o 
  -9   7   8       52.33       48.65     57.72 o 
  -8   7   8     1379.45     1554.90    109.47 o 
  -7   7   8       20.84       61.46     55.86 o 
  -6   7   8       68.26      158.69     58.99 o 
  -5   7   8     1142.08     1373.65     86.33 o 
  -4   7   8       48.16      100.99     57.18 o 
  -3   7   8      817.60      823.13    101.43 o 
  -2   7   8        1.65       16.35     58.36 o 
  -1   7   8      746.06      697.09     70.22 o 
   0   7   8      386.57      433.79     64.37 o 
   1   7   8      224.11      190.60     51.07 o 
   2   7   8     1156.45     1288.78     91.15 o 
   3   7   8      299.20      415.67     61.31 o 
   4   7   8      288.22      201.31     56.74 o 
   5   7   8       35.02      -60.86     53.64 o 
   6   7   8      220.64      121.26     62.70 o 
   7   7   8      135.46       92.59     66.86 o 
  -7   8   8       29.77      -18.09     63.70 o 
  -6   8   8      131.42      237.33     66.51 o 
  -5   8   8      467.88      536.07     68.95 o 
  -4   8   8      156.68      267.22     77.83 o 
  -3   8   8      140.12      258.44    149.64 o 
  -2   8   8      546.56      560.41     75.28 o 
  -1   8   8      986.15     1023.42     84.60 o 
   0   8   8       27.65       -2.82     51.42 o 
   1   8   8      463.18      464.51    107.36 o 
   2   8   8       82.15       91.39     60.22 o 
   3   8   8      133.28      147.78     51.25 o 
   4   8   8      599.85      531.47    124.53 o 
   5   8   8       27.65       20.55     81.63 o 
  -4   9   8      409.31      526.73     79.36 o 
  -3   9   8      113.82      204.45     74.80 o 
  -2   9   8      368.70      392.56     75.06 o 
  -1   9   8      927.51      955.06    138.59 o 
   0   9   8      246.66      172.73    112.48 o 
   1   9   8       35.14      180.77    116.50 o 
   2   9   8      195.00      402.71    128.55 o 
 -11   0   9      448.56      412.76     70.30 o 
  -9   0   9     1489.25     1775.55    104.44 o 
  -7   0   9     1027.82     1154.91     83.35 o 
  -5   0   9     5342.15     5203.14    186.79 o 
  -3   0   9     9307.14     8112.13    282.70 o 
  -1   0   9      310.51      346.75     48.04 o 
   1   0   9     6206.57     7275.55    195.99 o 
   3   0   9      194.05      147.68     53.23 o 
   5   0   9     4866.00     5101.71    245.04 o 
   7   0   9     2106.71     2151.15    165.71 o 
   9   0   9      106.06        1.00    112.48 o 
 -12   1   9      162.89      168.33    118.00 o 
 -11   1   9     2705.10     2993.22    121.58 o 
 -10   1   9        4.03      -31.15     37.13 o 
  -9   1   9      202.60      256.75     38.17 o 
  -8   1   9       25.11       65.93     67.14 o 
  -7   1   9     2989.93     2885.49     92.84 o 
  -6   1   9      107.91      141.50     29.84 o 
  -5   1   9      353.54      290.45     36.03 o 
  -4   1   9     5734.40     5450.21    151.25 o 
  -3   1   9     2484.05     2324.00     62.30 o 
  -2   1   9      219.88      242.03     32.44 o 
  -1   1   9      672.97      691.70     47.50 o 
   0   1   9     4094.39     4114.58    109.71 o 
   1   1   9     5125.16     5555.56    250.77 o 
   2   1   9      571.43      611.89     41.97 o 
   3   1   9     1096.28     1128.91     50.64 o 
   4   1   9      517.72      447.69     66.17 o 
   5   1   9     2123.15     2342.72    431.34 o 
   6   1   9       18.02       -1.88     66.37 o 
   7   1   9     1403.42     1532.36    102.79 o 
   8   1   9      207.47      191.33     74.20 o 
   9   1   9      481.48      278.10     84.28 o 
  10   1   9       46.08      -99.99     78.74 o 
 -12   2   9       87.34       86.37     71.30 o 
 -11   2   9      757.34      751.02     73.35 o 
 -10   2   9        7.28      -16.09     65.28 o 
  -9   2   9      247.21      351.37    154.16 o 
  -8   2   9     1173.72     1315.44     74.91 o 
  -7   2   9     1535.58     1703.05     84.92 o 
  -6   2   9      907.61      859.80     43.08 o 
  -5   2   9        6.44       34.02     28.24 o 
  -4   2   9      473.63      462.97     37.63 o 
  -3   2   9     3535.02     3371.17     69.71 o 
  -2   2   9     2217.55     2292.89    105.09 o 
  -1   2   9     1096.31     1195.41    111.18 o 
   0   2   9     2840.23     2724.64    119.79 o 
   1   2   9     1997.36     1852.94    193.14 o 
   2   2   9      417.10      349.40     45.51 o 
   3   2   9     5924.44     6379.98    293.01 o 
   4   2   9     1475.57     1692.00     82.42 o 
   5   2   9      153.82      209.52     60.46 o 
   6   2   9       10.28      -88.10     58.74 o 
   7   2   9      344.54      515.67     80.29 o 
   8   2   9       61.01       23.88     72.15 o 
   9   2   9      721.42      648.55    105.95 o 
 -12   3   9       86.80      130.51     54.46 o 
 -11   3   9      727.67      788.16    179.26 o 
 -10   3   9     1875.29     1859.00    228.97 o 
  -9   3   9      348.03      269.14     55.86 o 
  -8   3   9      197.69      100.94     58.75 o 
  -7   3   9     5247.24     5667.19    633.19 o 
  -6   3   9     1448.66     1403.17     74.63 o 
  -5   3   9       39.25      -41.38     38.04 o 
  -4   3   9      438.64      482.17     91.39 o 
  -3   3   9      276.54      330.97     40.48 o 
  -2   3   9       95.82       76.96     25.36 o 
  -1   3   9     4766.97     4284.58    126.08 o 
   0   3   9      206.51      153.19     38.32 o 
   1   3   9      527.57      566.33     50.23 o 
   2   3   9     1540.26     1646.77    104.57 o 
   3   3   9      474.20      380.26     50.36 o 
   4   3   9       42.00       42.79     46.55 o 
   5   3   9      123.67       99.03     60.35 o 
   6   3   9     1140.33     1176.71    187.80 o 
   7   3   9      544.17      776.05    276.68 o 
   8   3   9      352.61      177.62     80.05 o 
   9   3   9       42.86      -24.35     72.82 o 
 -11   4   9     1225.02     1310.49     75.71 o 
 -10   4   9      158.87      156.49     59.81 o 
  -9   4   9        2.62       36.78     51.63 o 
  -8   4   9      197.18      218.78     66.78 o 
  -7   4   9        3.67       18.84     47.01 o 
  -6   4   9     1102.76      990.21    114.99 o 
  -5   4   9     1295.12     1316.10    204.37 o 
  -4   4   9       13.54       12.16     42.44 o 
  -3   4   9    17757.51    15869.83    822.50 o 
  -2   4   9      326.17      366.21     48.21 o 
  -1   4   9     2455.23     2282.63     86.90 o 
   0   4   9     1062.12      963.35    101.93 o 
   1   4   9      720.55      588.12     68.98 o 
   2   4   9      800.94      763.34     79.34 o 
   3   4   9      398.14      538.71     53.05 o 
   4   4   9      640.21      571.89     56.04 o 
   5   4   9       27.66       13.05     48.78 o 
   6   4   9      299.08      348.04     65.18 o 
   7   4   9       65.83       65.15     67.32 o 
   8   4   9       72.64       89.52     69.90 o 
 -10   5   9        0.15       14.67     76.83 o 
  -9   5   9        5.90        6.93     54.27 o 
  -8   5   9      236.21      282.97     60.77 o 
  -7   5   9     3602.04     3578.98    396.69 o 
  -6   5   9      712.57      653.80     64.59 o 
  -5   5   9       31.32      -44.75     46.22 o 
  -4   5   9      760.01      704.21     65.87 o 
  -3   5   9      204.72      159.99     51.25 o 
  -2   5   9      476.37      425.00     48.13 o 
  -1   5   9     2381.07     2306.62     88.47 o 
   0   5   9        0.20       48.48     44.25 o 
   1   5   9     2329.66     2273.27    109.63 o 
   2   5   9      803.13      933.17    157.67 o 
   3   5   9      992.28     1103.73     83.93 o 
   4   5   9      927.65      931.13     87.60 o 
   5   5   9       31.29      -20.06    145.62 o 
   6   5   9     2528.57     3499.89    207.88 o 
   7   5   9        0.58       40.17    109.47 o 
   8   5   9       45.33      120.51    127.54 o 
  -9   6   9      166.27      165.55     65.71 o 
  -8   6   9      102.67      190.37     67.77 o 
  -7   6   9      446.30      476.53     68.65 o 
  -6   6   9       75.88       98.64     58.88 o 
  -5   6   9       27.34       51.14     66.28 o 
  -4   6   9        1.86       17.79     55.24 o 
  -3   6   9      386.94      372.22     60.77 o 
  -2   6   9     2019.21     1700.81     91.66 o 
  -1   6   9        1.11      -34.18     45.07 o 
   0   6   9      916.61      861.48     80.76 o 
   1   6   9       43.31       52.47     88.88 o 
   2   6   9     1396.04     1432.47    175.75 o 
   3   6   9     3405.59     3407.47    332.41 o 
   4   6   9      481.99      463.32     78.66 o 
   5   6   9        1.31      -22.01     73.06 o 
   6   6   9       25.88       32.74     80.20 o 
   7   6   9        1.47     -156.67    108.46 o 
  -8   7   9      299.50      390.55     77.42 o 
  -7   7   9       33.66       -9.65     63.70 o 
  -6   7   9      443.42      456.97     74.72 o 
  -5   7   9       16.88       15.24     62.79 o 
  -4   7   9       98.78       23.41     59.31 o 
  -3   7   9      228.40      231.86     66.84 o 
  -2   7   9      179.95      247.48     63.68 o 
  -1   7   9        7.27       42.55     51.47 o 
   0   7   9     2175.44     1990.27    131.80 o 
   1   7   9       46.45      -46.98     61.73 o 
   2   7   9       26.61       74.54     72.15 o 
   3   7   9      440.10      270.62     73.10 o 
   4   7   9     1103.99     1172.67    153.15 o 
   5   7   9       71.53       37.95     73.34 o 
  -6   8   9      360.27      433.78    103.94 o 
  -5   8   9      559.07      555.98     79.92 o 
  -4   8   9        0.92       66.87     66.51 o 
  -3   8   9      331.42      411.69     77.06 o 
  -2   8   9      123.61      178.49     73.59 o 
  -1   8   9       68.93      -41.83     67.19 o 
   0   8   9       26.35      -65.15     73.82 o 
   1   8   9      313.55      311.75     66.89 o 
   2   8   9       55.10       37.95     64.21 o 
   3   8   9      108.01      224.36     64.83 o 
 -12   0  10      468.49      563.40     84.36 o 
 -10   0  10     3856.64     4288.25    186.79 o 
  -8   0  10      194.53      237.01     65.28 o 
  -6   0  10     1125.91     1113.74     82.35 o 
  -4   0  10     2561.12     2304.81    125.53 o 
  -2   0  10     5782.07     5604.10    135.41 o 
   0   0  10      150.91      134.78     51.45 o 
   2   0  10     1732.13     1773.16     91.96 o 
   4   0  10     9677.28    10556.92    392.67 o 
   6   0  10      519.14      552.35    118.50 o 
   8   0  10       82.91      138.59    113.48 o 
 -12   1  10       13.47       16.77    106.45 o 
 -11   1  10       21.20      129.04     60.02 o 
 -10   1  10     1020.33     1106.90     80.11 o 
  -9   1  10       91.33      136.62     41.40 o 
  -8   1  10       78.23      127.84     62.80 o 
  -7   1  10     1082.88     1087.41     54.39 o 
  -6   1  10     3995.06     3730.05     96.86 o 
  -5   1  10      840.00      794.10     89.07 o 
  -4   1  10      765.83      677.24     43.63 o 
  -3   1  10     1581.41     1504.98     65.14 o 
  -2   1  10       88.01       46.36     31.55 o 
  -1   1  10       32.14       86.37     38.99 o 
   0   1  10    10108.29    11047.49    200.47 o 
   1   1  10     1681.96     1729.76     61.96 o 
   2   1  10     1922.69     2017.62     72.04 o 
   3   1  10      381.57      407.03     76.05 o 
   4   1  10       93.77       64.84     61.35 o 
   5   1  10       85.14       84.86     99.93 o 
   6   1  10      542.63      549.81     83.57 o 
   7   1  10       22.26      -26.49    156.67 o 
   8   1  10      948.94      895.22    178.76 o 
   9   1  10      368.59      335.47     99.52 o 
 -11   2  10      434.59      460.78     90.38 o 
 -10   2  10     1295.42     1352.97    217.43 o 
  -9   2  10      219.96      257.77     56.67 o 
  -8   2  10     1714.52     1803.34    212.40 o 
  -7   2  10        2.34       31.33     45.77 o 
  -6   2  10       24.92      208.23    171.23 o 
  -5   2  10      366.97      399.81     40.00 o 
  -4   2  10     2026.21     2108.44     73.04 o 
  -3   2  10      387.03      347.71     31.41 o 
  -2   2  10     7512.98     7012.57    211.05 o 
  -1   2  10      204.70      198.03     41.81 o 
   0   2  10     2538.53     2407.67    142.40 o 
   1   2  10      496.52      488.18     50.06 o 
   2   2  10        5.24       19.32     37.28 o 
   3   2  10       64.50       16.36     44.95 o 
   4   2  10     2180.33     2343.86    382.63 o 
   5   2  10      680.18      769.54    105.95 o 
   6   2  10     1225.11     1214.58    202.86 o 
   7   2  10       27.34       48.15     76.25 o 
   8   2  10      181.49       68.01     79.76 o 
 -11   3  10      389.75      374.26    162.19 o 
 -10   3  10     1344.53     1545.03    322.37 o 
  -9   3  10      448.69      467.30     66.09 o 
  -8   3  10      114.65      156.56     54.80 o 
  -7   3  10      601.89      578.41     65.63 o 
  -6   3  10     1317.82     1365.97    106.96 o 
  -5   3  10      106.87       92.69     45.58 o 
  -4   3  10     1922.72     1825.88     99.42 o 
  -3   3  10     1201.80     1111.02     59.83 o 
  -2   3  10     1551.11     1310.22     94.77 o 
  -1   3  10       53.98       49.92     48.75 o 
   0   3  10     1186.74     1253.08     87.05 o 
   1   3  10       10.48       24.90     42.33 o 
   2   3  10      831.56      778.21     59.47 o 
   3   3  10     1206.00     1315.07    128.88 o 
   4   3  10       45.85       -6.09     50.42 o 
   5   3  10      484.32      649.96    272.66 o 
   6   3  10       40.96      -14.56     66.74 o 
   7   3  10     1108.45     1102.77     97.94 o 
   8   3  10      729.89      633.71    189.81 o 
 -10   4  10      644.39      626.20     76.32 o 
  -9   4  10       11.20       34.84     78.33 o 
  -8   4  10     1078.92     1151.65    141.60 o 
  -7   4  10      298.34      237.92     55.44 o 
  -6   4  10     1872.52     1735.19    234.50 o 
  -5   4  10      150.27       95.72     61.26 o 
  -4   4  10      153.41      129.04     53.02 o 
  -3   4  10      334.01      242.32     45.19 o 
  -2   4  10      246.79      174.88     47.59 o 
  -1   4  10      123.05      117.57     52.06 o 
   0   4  10      163.51      106.02     57.60 o 
   1   4  10     1164.58     1028.37     82.23 o 
   2   4  10      735.16      892.73    228.97 o 
   3   4  10       12.67      -45.05     62.98 o 
   4   4  10     1911.98     2084.52    165.20 o 
   5   4  10       46.07      -29.10     61.48 o 
   6   4  10        9.69      -30.32     67.19 o 
   7   4  10      128.36       95.28     75.18 o 
  -9   5  10      627.95      672.39    247.05 o 
  -8   5  10      124.28        9.42     79.34 o 
  -7   5  10       20.66       91.51     57.59 o 
  -6   5  10      226.20      208.21     57.40 o 
  -5   5  10      608.96      638.22     69.62 o 
  -4   5  10     1048.86     1085.13     80.20 o 
  -3   5  10      659.27      584.02     70.30 o 
  -2   5  10       10.91      -33.02     44.22 o 
  -1   5  10      372.57      351.39     57.40 o 
   0   5  10       57.67       25.68     53.08 o 
   1   5  10       27.83       54.44     62.77 o 
   2   5  10       18.55       13.86     62.70 o 
   3   5  10     2042.86     2117.25    233.49 o 
   4   5  10      687.82      801.50    147.63 o 
   5   5  10      225.72      250.82     78.13 o 
   6   5  10      157.14       23.10    113.48 o 
   7   5  10      180.82       21.09    122.52 o 
  -8   6  10      749.45      825.64    131.56 o 
  -7   6  10      656.89      618.78     77.78 o 
  -6   6  10      212.54      283.25     67.25 o 
  -5   6  10     2567.34     2383.52    131.56 o 
  -4   6  10       50.90       41.26     61.18 o 
  -3   6  10        4.89      -31.10     93.40 o 
  -2   6  10      488.33      444.08     81.85 o 
  -1   6  10     2036.91     2016.23    160.81 o 
   0   6  10     1126.56      981.83     74.34 o 
   1   6  10     1179.81     1075.15     75.45 o 
   2   6  10       79.32      103.04     69.23 o 
   3   6  10       45.08      148.29     76.17 o 
   4   6  10        8.20       -6.87     71.92 o 
   5   6  10        0.81      113.90     75.63 o 
  -7   7  10        0.01       79.59     70.20 o 
  -6   7  10      471.51      451.13    173.24 o 
  -5   7  10        0.01       -3.29     66.88 o 
  -4   7  10      288.38      234.94     74.27 o 
  -3   7  10     3528.79     3397.64    327.39 o 
  -2   7  10       97.45      115.87     70.20 o 
  -1   7  10      412.02      405.91     62.17 o 
   0   7  10     1311.14     1139.52    119.93 o 
   1   7  10      667.12      628.10     74.05 o 
   2   7  10      106.10      122.23     77.34 o 
   3   7  10      341.62      459.81     85.73 o 
   4   7  10      678.84      691.45    124.03 o 
  -4   8  10       74.36       58.70    167.71 o 
  -3   8  10       18.91        8.56     68.86 o 
  -2   8  10      157.83      108.16    177.25 o 
  -1   8  10        1.51       87.69     72.63 o 
   0   8  10        3.27      -16.81     62.07 o 
   1   8  10     1604.20     1494.99    135.25 o 
 -11   0  11      270.48      285.91     93.40 o 
  -9   0  11      974.37     1084.61     98.42 o 
  -7   0  11     7521.90     7356.30    266.13 o 
  -5   0  11      824.76      684.41    157.17 o 
  -3   0  11     4050.41     3841.38    107.84 o 
  -1   0  11        3.05      -75.07     50.05 o 
   1   0  11     4145.07     4345.19    157.67 o 
   3   0  11      221.47      278.18     95.41 o 
   5   0  11      641.98      746.17    126.54 o 
   7   0  11      492.78      398.70    133.57 o 
 -11   1  11       70.80       -0.50     63.27 o 
 -10   1  11        5.62      -19.29     61.77 o 
  -9   1  11      914.85     1012.55     75.04 o 
  -8   1  11      173.60      257.35     96.91 o 
  -7   1  11      659.48      671.92     49.89 o 
  -6   1  11      963.60      974.71     54.14 o 
  -5   1  11      463.36      442.09     44.38 o 
  -4   1  11      234.65      190.52     43.03 o 
  -3   1  11     5839.17     5334.68    223.85 o 
  -2   1  11     3101.93     3078.71    115.55 o 
  -1   1  11      202.90      178.00     38.89 o 
   0   1  11       22.18       43.64     37.69 o 
   1   1  11     2699.25     3118.31     89.17 o 
   2   1  11      241.71      228.63     42.58 o 
   3   1  11       56.91       87.14     52.26 o 
   4   1  11        0.01      -65.66     62.13 o 
   5   1  11        7.48       29.37     71.63 o 
   6   1  11      462.11      482.31     91.96 o 
   7   1  11        3.68      -97.90     81.99 o 
   8   1  11       13.41     -124.06     82.71 o 
 -10   2  11        1.50       39.04     61.42 o 
  -9   2  11     1614.99     1762.54    123.02 o 
  -8   2  11      112.57      119.67     76.83 o 
  -7   2  11     1865.38     1971.24    111.47 o 
  -6   2  11      188.68      175.56     60.26 o 
  -5   2  11     1344.81     1204.20     74.80 o 
  -4   2  11      844.34      784.12     69.89 o 
  -3   2  11      344.23      356.26     34.93 o 
  -2   2  11      954.39      950.95     45.72 o 
  -1   2  11        0.86       30.65     82.25 o 
   0   2  11      337.48      451.27     54.14 o 
   1   2  11        3.66        5.51     39.56 o 
   2   2  11     2609.24     2799.34    119.64 o 
   3   2  11      916.22      919.13     67.49 o 
   4   2  11       99.14      111.10     73.81 o 
   5   2  11     2829.83     2837.98    616.62 o 
   6   2  11      135.45      188.65    102.94 o 
   7   2  11      103.17      162.69     86.64 o 
 -10   3  11       33.32       74.71     66.26 o 
  -9   3  11      226.45      267.47     65.84 o 
  -8   3  11      397.67      446.99     65.87 o 
  -7   3  11       17.55       32.14     53.33 o 
  -6   3  11       94.22       35.94     53.86 o 
  -5   3  11     1479.79     1437.86    127.04 o 
  -4   3  11      356.45      208.38     56.42 o 
  -3   3  11      546.44      526.53     53.90 o 
  -2   3  11      404.02      411.40     54.38 o 
  -1   3  11      171.25      124.08     48.41 o 
   0   3  11     1357.17     1433.70    128.55 o 
   1   3  11     4143.19     4064.31    145.57 o 
   2   3  11        0.82        0.73     49.91 o 
   3   3  11      202.05      196.66     56.34 o 
   4   3  11     2478.44     2506.93    294.75 o 
   5   3  11        0.07      -90.53    101.93 o 
   6   3  11       73.49       54.98     74.19 o 
   7   3  11      725.67      632.01     92.49 o 
  -9   4  11      104.61      -16.41     64.18 o 
  -8   4  11        3.45       -1.70    112.98 o 
  -7   4  11      701.17      794.68    148.13 o 
  -6   4  11      204.67      194.36     66.28 o 
  -5   4  11     1099.32      985.71     77.94 o 
  -4   4  11      121.37      138.16     69.29 o 
  -3   4  11     1664.89     1558.35     75.68 o 
  -2   4  11      172.65       65.76     63.09 o 
  -1   4  11     1767.68     1607.52    120.65 o 
   0   4  11      405.37      400.05     74.32 o 
   1   4  11      991.16      940.06    180.27 o 
   2   4  11      340.16      397.18     80.20 o 
   3   4  11      386.75      393.98    150.14 o 
   4   4  11      265.95      285.91    154.16 o 
   5   4  11     1622.98     2240.53    169.72 o 
   6   4  11        0.51      112.48    125.53 o 
  -8   5  11      207.33      242.28    104.95 o 
  -7   5  11        3.82      -11.25     63.41 o 
  -6   5  11      382.45      317.71     77.83 o 
  -5   5  11      123.51       39.83     59.53 o 
  -4   5  11      143.56      157.37     65.04 o 
  -3   5  11      593.98      556.39    121.01 o 
  -2   5  11     1246.30     1147.21     75.83 o 
  -1   5  11      109.19      136.92     58.82 o 
   0   5  11      488.56      403.40     62.66 o 
   1   5  11     3235.26     3271.40    438.37 o 
   2   5  11      206.66      316.46    192.32 o 
   3   5  11      156.52      160.38     74.78 o 
   4   5  11      149.09      200.60     79.38 o 
   5   5  11      344.70      518.20    117.50 o 
  -7   6  11      174.47      210.45     70.61 o 
  -6   6  11      303.88      268.76     75.01 o 
  -5   6  11      292.03      212.51     69.25 o 
  -4   6  11     1076.81     1017.53     92.15 o 
  -3   6  11      126.39       97.13     69.90 o 
  -2   6  11      367.75      277.17     64.25 o 
  -1   6  11        6.16      -49.08     56.66 o 
   0   6  11       56.73       87.55     84.46 o 
   1   6  11       26.66      104.87     62.48 o 
   2   6  11      339.10      348.74     83.53 o 
   3   6  11      191.73      218.95    134.57 o 
   4   6  11       22.39       16.63     79.31 o 
  -5   7  11        2.81        6.94     74.20 o 
  -4   7  11      228.36      176.86     81.06 o 
  -3   7  11      876.74      947.71    112.48 o 
  -2   7  11       71.72       54.23     72.14 o 
  -1   7  11       75.65       38.21     67.00 o 
   0   7  11      167.29       44.16     66.93 o 
   1   7  11        1.92       43.48     62.12 o 
   2   7  11        8.08       45.48     66.70 o 
 -10   0  12     1975.54     2017.58    169.72 o 
  -8   0  12      171.24      221.23     59.31 o 
  -6   0  12     2006.56     1818.21     95.08 o 
  -4   0  12        0.49       55.24     54.95 o 
  -2   0  12      346.06      388.13     51.32 o 
   0   0  12      188.53      226.93     60.64 o 
   2   0  12       80.31       86.39     64.92 o 
   4   0  12     2655.23     3681.67    218.93 o 
   6   0  12     1807.62     1942.26    180.77 o 
 -10   1  12     1195.03     1270.59     95.00 o 
  -9   1  12      150.70      247.93     65.76 o 
  -8   1  12        0.94       33.03     60.77 o 
  -7   1  12      105.90       83.43    123.02 o 
  -6   1  12        3.36      -21.17     49.93 o 
  -5   1  12     1502.77     1465.72     98.83 o 
  -4   1  12        1.65       -6.11     42.21 o 
  -3   1  12      166.87      152.81     33.65 o 
  -2   1  12     1213.84      992.46     45.69 o 
  -1   1  12      850.58      787.95     53.34 o 
   0   1  12       86.97      110.10     43.45 o 
   1   1  12       17.88        0.90     45.95 o 
   2   1  12     2748.84     3283.57    111.62 o 
   3   1  12       33.60       45.35    115.49 o 
   4   1  12       33.96       22.74     73.31 o 
   5   1  12       50.54       41.53    123.53 o 
   6   1  12        6.96      -61.31    146.12 o 
  -9   2  12      201.14      212.94     71.05 o 
  -8   2  12        0.17      -34.66     57.14 o 
  -7   2  12      321.78      340.13     64.18 o 
  -6   2  12     2572.23     2472.83    135.58 o 
  -5   2  12      258.99      260.19     64.86 o 
  -4   2  12       87.23       66.36    105.95 o 
  -3   2  12      485.11      400.23     54.60 o 
  -2   2  12     3162.82     3386.30     97.83 o 
  -1   2  12     1461.16     1720.12    138.90 o 
   0   2  12      144.63      176.53     45.60 o 
   1   2  12       45.67       39.86     65.66 o 
   2   2  12     1726.99     1512.35    188.87 o 
   3   2  12      531.26      660.48     86.99 o 
   4   2  12       98.42       54.89    137.59 o 
   5   2  12      215.68      213.80     84.93 o 
   6   2  12      548.45      595.65    254.08 o 
  -9   3  12      162.65      234.95     71.36 o 
  -8   3  12      296.35      317.62     71.95 o 
  -7   3  12      439.97      537.95    121.52 o 
  -6   3  12      685.02      736.05     76.97 o 
  -5   3  12      171.25       76.26     59.42 o 
  -4   3  12      272.44      119.31     61.94 o 
  -3   3  12      318.33      340.61     57.51 o 
  -2   3  12     4164.52     3453.28    113.99 o 
  -1   3  12      254.62      237.25     57.52 o 
   0   3  12      379.23      408.33     77.83 o 
   1   3  12     1703.44     1711.59    158.68 o 
   2   3  12     1079.97     1170.35    112.98 o 
   3   3  12      192.13      111.51     61.35 o 
   4   3  12      546.80      504.92    186.79 o 
   5   3  12       65.26       36.86     78.45 o 
  -8   4  12     1019.08     1027.49    181.77 o 
  -7   4  12      129.07      196.92     69.29 o 
  -6   4  12     2273.36     2177.60    229.48 o 
  -5   4  12      133.06       27.26     64.18 o 
  -4   4  12     1916.67     1499.44    191.31 o 
  -3   4  12      250.14      306.54     55.97 o 
  -2   4  12      364.75      336.90     79.66 o 
  -1   4  12       64.67      -14.92     55.27 o 
   0   4  12     1035.55      859.01     88.91 o 
   1   4  12      658.06      720.28     89.04 o 
   2   4  12      438.40      398.21     87.47 o 
   3   4  12      293.34      333.45    134.07 o 
   4   4  12      731.82     1098.67    135.58 o 
   5   4  12      287.11      521.22    124.53 o 
  -7   5  12        7.44      -23.53     69.00 o 
  -6   5  12      200.96      244.62    119.51 o 
  -5   5  12      354.22      365.45     90.89 o 
  -4   5  12       73.77       94.84     68.27 o 
  -3   5  12       21.71      -94.10     62.74 o 
  -2   5  12     1959.04     1792.96     90.60 o 
  -1   5  12       31.04      -21.79     63.60 o 
   0   5  12      924.90      949.22     80.99 o 
   1   5  12      457.61      436.89    156.67 o 
   2   5  12      247.73      237.03    185.79 o 
   3   5  12        1.66     -126.32     96.41 o 
  -5   6  12        4.51     -110.60    107.46 o 
  -4   6  12       20.24      -39.57     69.25 o 
  -3   6  12        9.35     -101.35     67.56 o 
  -2   6  12      858.34      854.80     93.30 o 
  -1   6  12       63.79       22.53     61.21 o 
   0   6  12        8.65      -79.84    113.98 o 
   1   6  12      321.23      323.06     74.40 o 
   2   6  12      679.69      576.30     94.72 o 
  -9   0  13        2.08       34.15    112.48 o 
  -7   0  13      138.79      214.01     65.20 o 
  -5   0  13     2936.58     2598.14    154.16 o 
  -3   0  13      402.58      420.53     56.12 o 
  -1   0  13     3297.77     3684.43    145.90 o 
   1   0  13     2021.72     2247.93    114.67 o 
   3   0  13     2194.90     2278.70    171.73 o 
   5   0  13      274.42      592.52    148.63 o 
  -8   1  13      170.74      247.71     68.72 o 
  -7   1  13        3.25       34.89     63.91 o 
  -6   1  13      419.24      408.28     71.21 o 
  -5   1  13      527.51      552.25     60.42 o 
  -4   1  13      307.09      327.48     55.40 o 
  -3   1  13      491.32      448.27     41.24 o 
  -2   1  13        5.53        0.21     35.29 o 
  -1   1  13     2414.63     2186.44    141.19 o 
   0   1  13       71.87       96.57     45.96 o 
   1   1  13     1328.94     1432.67     67.27 o 
   2   1  13      195.90      303.45     75.94 o 
   3   1  13      854.08     1052.98    122.52 o 
   4   1  13        2.75      -47.84    117.00 o 
   5   1  13      722.17      925.50    168.72 o 
  -8   2  13      176.35      230.39     68.00 o 
  -7   2  13       31.38       68.12     62.89 o 
  -6   2  13        8.70      -39.05     59.75 o 
  -5   2  13     3469.97     3573.96    142.27 o 
  -4   2  13      296.50      371.95     68.78 o 
  -3   2  13      417.85      359.63     57.80 o 
  -2   2  13      137.41       55.30     61.29 o 
  -1   2  13       85.26       57.87     48.82 o 
   0   2  13      195.14      276.58     50.56 o 
   1   2  13      417.53      437.62     65.00 o 
   2   2  13        7.92       21.31     62.07 o 
   3   2  13      229.30      240.31     80.07 o 
   4   2  13      223.24      266.37     89.83 o 
  -7   3  13       55.75       62.13     65.84 o 
  -6   3  13      157.79       95.77     72.04 o 
  -5   3  13       14.86       30.46     67.04 o 
  -4   3  13      377.87      392.42     82.85 o 
  -3   3  13      324.46      316.26     60.35 o 
  -2   3  13      130.08      126.61     58.98 o 
  -1   3  13      600.17      695.86     77.38 o 
   0   3  13      136.33      291.67     78.59 o 
   1   3  13      130.18      105.21     73.59 o 
   2   3  13      132.86      184.96     77.33 o 
   3   3  13      448.04      463.97    110.47 o 
   4   3  13       68.77       91.39    106.45 o 
  -6   4  13       17.66       -1.78     66.03 o 
  -5   4  13      829.03      826.44     86.50 o 
  -4   4  13        6.54       -3.34     66.75 o 
  -3   4  13      690.96      540.25     81.18 o 
  -2   4  13      384.62      328.55     75.55 o 
  -1   4  13      343.98      386.19     68.30 o 
   0   4  13      231.60      243.43     71.00 o 
   1   4  13      148.87      222.02     94.90 o 
   2   4  13        2.77       30.28    104.95 o 
   3   4  13       38.22      -14.81    112.48 o 
  -4   5  13      110.90      123.26    108.46 o 
  -3   5  13      907.70     1131.89    104.23 o 
  -2   5  13      519.96      517.12     72.04 o 
  -1   5  13       39.14       -7.56     65.38 o 
   0   5  13      133.08       92.88     69.27 o 
   1   5  13       81.13       69.14     81.06 o 
  -6   0  14      794.50      799.18    108.96 o 
  -4   0  14     3243.87     3071.24    140.88 o 
  -2   0  14       77.96       98.18     55.43 o 
   0   0  14      515.40      420.83     77.77 o 
   2   0  14      324.40      619.64    119.51 o 
  -6   1  14        4.86       31.47     57.13 o 
  -5   1  14      177.25      114.09     56.16 o 
  -4   1  14        6.32       10.99     56.52 o 
  -3   1  14      156.97      131.50     50.58 o 
  -2   1  14     2108.38     2149.85     87.76 o 
  -1   1  14        1.62      -39.33     43.86 o 
   0   1  14      463.17      518.22     61.90 o 
   1   1  14        0.94       50.39     57.78 o 
   2   1  14        0.17       -0.26     82.35 o 
  -6   2  14      862.12      944.46    121.01 o 
  -5   2  14       10.57      102.18     71.59 o 
  -4   2  14      501.16      431.38     83.65 o 
  -3   2  14      354.59      358.22     59.43 o 
  -2   2  14       59.14       77.02     51.54 o 
  -1   2  14       19.02      -23.08     50.72 o 
   0   2  14      252.48      336.09     84.90 o 
   1   2  14      650.85      663.72     89.51 o 
   2   2  14     1048.58     1348.74    149.64 o 
  -5   3  14       20.43       21.05     73.29 o 
  -4   3  14       97.37        1.02     72.98 o 
  -3   3  14        8.13       32.22     60.31 o 
  -2   3  14      826.65      933.96     83.85 o 
  -1   3  14      467.88      615.81     66.40 o 
   0   3  14      365.02      305.02     71.45 o 
   1   3  14       13.70     -117.75     78.50 o 
                                                 
